# Supplementary material for: [μ-4-Benzoyl-1-(1-oxido-2-naphthyl­carbon­yl)thio­semicarbazidato(4−)]bis­[pyridine­copper(II)]
Source: Acta Crystallogr Sect E Struct Rep Online. 2009 Oct 17;65(Pt 11):m1363. doi: 10.1107/S1600536809040951 (PMC2971176; doi:10.1107/S1600536809040951)
Supplement: Supplementary file 1 [file e-65-m1363-sup1.cif]

##############################################################################
###                                                                        ###
###        Electronic paper (Acta Crystallographica Section E)             ###
###                                                                        ###
##############################################################################
#                                                                            #
# This CIF contains the data in a paper accepted for publication in Acta     #
# Crystallographica Section E. It conforms to the requirements of Notes      #
# for Authors for Section E, and has been peer reviewed under the auspices   #
# of the IUCr Commission on Journals.                                        #
#                                                                            #
# Full details of the Crystallographic Information File format               #
# are given in the paper "The Crystallographic Information File (CIF):       #
# a New Standard Archive File for Crystallography" by S. R. Hall, F. H.      #
# Allen and I. D. Brown [Acta Cryst. (1991), A47, 655-685].                  #
#                                                                            #
# The current version of the core CIF dictionary is obtainable from          #
# ftp://ftp.iucr.org/pub/cif_core.dic. The current version number is 2.4.    #
#                                                                            #
# Software is freely available for graphical display of the structure(s) in  #
# this CIF.  For information consult the CIF home page http://www.iucr.org/  #
# cif/home.html                                                              #
#                                                                            #
# This file may be used for bona fide research purposes within the           #
# scientific community so long as proper attribution is given to the journal # 
# article from which it was obtained.                                        #
#                                                                            #
##############################################################################
                                             
data_I
_audit_creation_method     SHELXL-97
_chemical_name_systematic
;
[\m-4-Benzoyl-1-(1-oxido-2-
naphthylcarbonyl)thiosemicarbazidato(4-)]bis[pyridinecopper(II)]
;
_chemical_name_common     ?
_chemical_formula_moiety     'C29 H21 Cu2 N5 O3 S'
_chemical_formula_sum     'C29 H21 Cu2 N5 O3 S'
_chemical_formula_iupac     '[Cu2 (C19 H11 N3 O3 S) (C5 H5 N1)2]'
_chemical_formula_weight     646.65
_chemical_melting_point     ?
_symmetry_cell_setting     'Monoclinic'
_symmetry_space_group_name_H-M     'P 21/n'
loop_
    _symmetry_equiv_pos_as_xyz
    'x, y, z'
    '-x+1/2, y+1/2, -z+1/2'
    '-x, -y, -z'
    'x-1/2, -y-1/2, z-1/2'
_cell_length_a     12.7621(14)
_cell_length_b     9.2609(11)
_cell_length_c     21.683(2)
_cell_angle_alpha     90.00
_cell_angle_beta     92.168(2)
_cell_angle_gamma     90.00
_cell_volume     2560.9(5)
_cell_formula_units_Z     4
_cell_measurement_reflns_used     2465
_cell_measurement_theta_min     2.392
_cell_measurement_theta_max     21.947
_cell_measurement_temperature     298(2)
_exptl_crystal_description     block
_exptl_crystal_colour     green
_exptl_crystal_size_max     0.48
_exptl_crystal_size_mid     0.42
_exptl_crystal_size_min     0.21
_exptl_crystal_density_diffrn     1.677
_exptl_crystal_density_meas     ?
_exptl_crystal_density_method     'not measured'
_exptl_crystal_F_000     1312
_exptl_absorpt_coefficient_mu     1.786
_exptl_absorpt_correction_type     multi-scan
_exptl_absorpt_process_details     '(SADABS; Sheldrick, 1996)'
_exptl_absorpt_correction_T_min     0.4810
_exptl_absorpt_correction_T_max     0.7055
_exptl_special_details
;
;
_diffrn_ambient_temperature     298(2)
_diffrn_radiation_type     MoK\a
_diffrn_radiation_wavelength     0.71073
_diffrn_radiation_source     'fine-focus sealed tube'
_diffrn_radiation_monochromator     graphite
_diffrn_measurement_device_type     'Bruker SMART 1000'
_diffrn_measurement_method     '\f and \w'
_diffrn_detector_area_resol_mean     ?
_diffrn_reflns_number     12450
_diffrn_reflns_av_R_equivalents     0.0643
_diffrn_reflns_av_sigmaI/netI     0.0773
_diffrn_reflns_theta_min     1.82
_diffrn_reflns_theta_max     25.01
_diffrn_reflns_theta_full     25.01
_diffrn_measured_fraction_theta_max     0.999
_diffrn_measured_fraction_theta_full     0.999
_diffrn_reflns_limit_h_min     -15
_diffrn_reflns_limit_h_max     15
_diffrn_reflns_limit_k_min     -9
_diffrn_reflns_limit_k_max     11
_diffrn_reflns_limit_l_min     -22
_diffrn_reflns_limit_l_max     25
_diffrn_standards_number     ?
_diffrn_standards_interval_count     ?
_diffrn_standards_interval_time     ?
_diffrn_standards_decay_%     ?
_reflns_number_total     4504
_reflns_number_gt     2532
_reflns_threshold_expression     I>2\s(I)
_refine_ls_structure_factor_coef     Fsqd
_refine_ls_matrix_type     full
_refine_ls_R_factor_all     0.1096
_refine_ls_R_factor_gt     0.0463
_refine_ls_wR_factor_gt     0.1134
_refine_ls_wR_factor_ref     0.1610
_refine_ls_goodness_of_fit_ref     1.000
_refine_ls_restrained_S_all     1.000
_refine_ls_number_reflns     4504
_refine_ls_number_parameters     361
_refine_ls_number_restraints     0
_refine_ls_hydrogen_treatment     constr
_refine_ls_weighting_scheme     calc
_refine_ls_weighting_details
                'calc w=1/[\s^2^(Fo^2^)+(0.0835P)^2^], where P=(Fo^2^+2Fc^2^)/3'
_atom_sites_solution_hydrogens     geom
_atom_sites_solution_primary     direct
_atom_sites_solution_secondary     difmap
_refine_ls_shift/su_max     0.001
_refine_ls_shift/su_mean     0.000
_refine_diff_density_max     0.479
_refine_diff_density_min     -0.417
_refine_ls_extinction_method     none
_refine_ls_extinction_coef     ?
loop_
    _atom_type_symbol
    _atom_type_description
    _atom_type_scat_dispersion_real
    _atom_type_scat_dispersion_imag
    _atom_type_scat_source
    'C' 'C' 0.0033 0.0016
                         'International Tables Vol C Tables 4.2.6.8 and 6.1.1.4'
    'H' 'H' 0.0000 0.0000
                         'International Tables Vol C Tables 4.2.6.8 and 6.1.1.4'
    'N' 'N' 0.0061 0.0033
                         'International Tables Vol C Tables 4.2.6.8 and 6.1.1.4'
    'O' 'O' 0.0106 0.0060
                         'International Tables Vol C Tables 4.2.6.8 and 6.1.1.4'
    'Cu' 'Cu' 0.3201 1.2651
                         'International Tables Vol C Tables 4.2.6.8 and 6.1.1.4'
    'S' 'S' 0.1246 0.1234
                         'International Tables Vol C Tables 4.2.6.8 and 6.1.1.4'
_computing_data_collection     'SMART (Siemens, 1996)'
_computing_cell_refinement     'SAINT (Siemens, 1996)'
_computing_data_reduction     'SAINT (Siemens, 1996)'
_computing_structure_solution     'SHELXS97 (Sheldrick, 2008)'
_computing_structure_refinement     'SHELXL97 (Sheldrick, 2008)'
_computing_molecular_graphics     'SHELXTL (Sheldrick, 2008)'
_computing_publication_material     'SHELXTL (Sheldrick, 2008)'
loop_
    _atom_site_type_symbol
    _atom_site_label
    _atom_site_fract_x
    _atom_site_fract_y
    _atom_site_fract_z
    _atom_site_U_iso_or_equiv
    _atom_site_adp_type
    _atom_site_calc_flag
    _atom_site_refinement_flags
    _atom_site_occupancy
    _atom_site_disorder_assembly
    _atom_site_disorder_group
    Cu Cu1 0.28704(5) 0.20605(8) 1.04261(3) 0.0436(3) Uani d . 1 . .
    Cu Cu2 -0.01899(6) 0.36338(9) 0.94557(3) 0.0496(3) Uani d . 1 . .
    S S1 0.33285(12) 0.34418(19) 0.96271(7) 0.0508(5) Uani d . 1 . .
    N N1 0.1252(4) 0.3405(5) 0.9676(2) 0.0431(12) Uani d . 1 . .
    N N2 0.1458(4) 0.2438(5) 1.0159(2) 0.0416(12) Uani d . 1 . .
    N N3 0.1971(4) 0.4823(5) 0.8891(2) 0.0418(12) Uani d . 1 . .
    N N4 0.4361(4) 0.1750(5) 1.0747(2) 0.0432(12) Uani d . 1 . .
    N N5 -0.1717(4) 0.3765(6) 0.9268(2) 0.0469(13) Uani d . 1 . .
    O O1 0.0142(3) 0.4972(5) 0.88313(19) 0.0540(12) Uani d . 1 . .
    O O2 -0.0331(3) 0.2309(5) 1.0121(2) 0.0585(12) Uani d . 1 . .
    O O3 0.2433(3) 0.0804(5) 1.10597(19) 0.0526(11) Uani d . 1 . .
    C C1 0.2062(5) 0.3912(6) 0.9385(3) 0.0415(15) Uani d . 1 . .
    C C2 0.1062(5) 0.5270(7) 0.8657(3) 0.0446(15) Uani d . 1 . .
    C C3 0.1091(5) 0.6286(6) 0.8125(3) 0.0407(14) Uani d . 1 . .
    C C4 0.0197(5) 0.6999(8) 0.7931(3) 0.0595(19) Uani d . 1 . .
    H H4 -0.0429 0.6815 0.8122 0.071 Uiso calc R 1 . .
    C C5 0.0213(6) 0.7982(8) 0.7456(3) 0.067(2) Uani d . 1 . .
    H H5 -0.0396 0.8474 0.7337 0.080 Uiso calc R 1 . .
    C C6 0.1120(5) 0.8241(7) 0.7158(3) 0.0542(18) Uani d . 1 . .
    H H6 0.1135 0.8910 0.6839 0.065 Uiso calc R 1 . .
    C C7 0.2003(5) 0.7498(8) 0.7339(3) 0.0561(18) Uani d . 1 . .
    H H7 0.2620 0.7652 0.7134 0.067 Uiso calc R 1 . .
    C C8 0.1998(5) 0.6532(7) 0.7815(3) 0.0527(17) Uani d . 1 . .
    H H8 0.2609 0.6038 0.7931 0.063 Uiso calc R 1 . .
    C C9 0.0565(5) 0.1886(7) 1.0356(3) 0.0488(16) Uani d . 1 . .
    C C10 0.1489(5) 0.0355(7) 1.1163(3) 0.0459(16) Uani d . 1 . .
    C C11 0.0576(5) 0.0804(7) 1.0840(3) 0.0466(16) Uani d . 1 . .
    C C12 -0.0399(5) 0.0174(8) 1.0983(3) 0.066(2) Uani d . 1 . .
    H H12 -0.0999 0.0467 1.0760 0.079 Uiso calc R 1 . .
    C C13 -0.0496(6) -0.0831(9) 1.1429(3) 0.070(2) Uani d . 1 . .
    H H13 -0.1151 -0.1215 1.1507 0.084 Uiso calc R 1 . .
    C C14 0.0390(5) -0.1290(7) 1.1771(3) 0.0552(18) Uani d . 1 . .
    C C15 0.1381(5) -0.0719(7) 1.1649(3) 0.0460(16) Uani d . 1 . .
    C C16 0.2265(5) -0.1219(7) 1.1990(3) 0.0511(17) Uani d . 1 . .
    H H16 0.2925 -0.0856 1.1908 0.061 Uiso calc R 1 . .
    C C17 0.2165(6) -0.2236(8) 1.2443(3) 0.0607(19) Uani d . 1 . .
    H H17 0.2755 -0.2570 1.2665 0.073 Uiso calc R 1 . .
    C C18 0.1178(6) -0.2766(8) 1.2570(3) 0.064(2) Uani d . 1 . .
    H H18 0.1110 -0.3431 1.2888 0.077 Uiso calc R 1 . .
    C C19 0.0320(6) -0.2337(8) 1.2244(3) 0.0615(19) Uani d . 1 . .
    H H19 -0.0328 -0.2733 1.2329 0.074 Uiso calc R 1 . .
    C C20 0.4648(6) 0.0479(8) 1.0975(3) 0.0620(19) Uani d . 1 . .
    H H20 0.4152 -0.0257 1.0978 0.074 Uiso calc R 1 . .
    C C21 0.5641(6) 0.0195(9) 1.1207(4) 0.075(2) Uani d . 1 . .
    H H21 0.5816 -0.0723 1.1351 0.090 Uiso calc R 1 . .
    C C22 0.6363(6) 0.1260(9) 1.1223(3) 0.071(2) Uani d . 1 . .
    H H22 0.7040 0.1089 1.1380 0.085 Uiso calc R 1 . .
    C C23 0.6084(5) 0.2589(8) 1.1005(3) 0.0593(19) Uani d . 1 . .
    H H23 0.6562 0.3347 1.1019 0.071 Uiso calc R 1 . .
    C C24 0.5086(5) 0.2789(7) 1.0765(3) 0.0497(16) Uani d . 1 . .
    H H24 0.4905 0.3693 1.0606 0.060 Uiso calc R 1 . .
    C C25 -0.2383(5) 0.2922(8) 0.9581(3) 0.0553(18) Uani d . 1 . .
    H H25 -0.2114 0.2330 0.9896 0.066 Uiso calc R 1 . .
    C C26 -0.3436(5) 0.2916(8) 0.9450(3) 0.060(2) Uani d . 1 . .
    H H26 -0.3874 0.2313 0.9667 0.072 Uiso calc R 1 . .
    C C27 -0.3842(5) 0.3799(9) 0.8998(3) 0.063(2) Uani d . 1 . .
    H H27 -0.4559 0.3805 0.8904 0.075 Uiso calc R 1 . .
    C C28 -0.3189(5) 0.4669(9) 0.8687(3) 0.065(2) Uani d . 1 . .
    H H28 -0.3447 0.5290 0.8380 0.078 Uiso calc R 1 . .
    C C29 -0.2128(5) 0.4602(8) 0.8839(3) 0.0571(18) Uani d . 1 . .
    H H29 -0.1679 0.5190 0.8623 0.069 Uiso calc R 1 . .
loop_
    _atom_site_aniso_label
    _atom_site_aniso_U_11
    _atom_site_aniso_U_22
    _atom_site_aniso_U_33
    _atom_site_aniso_U_12
    _atom_site_aniso_U_13
    _atom_site_aniso_U_23
    Cu1 0.0386(4) 0.0450(5) 0.0473(5) -0.0080(4) 0.0043(3) 0.0035(4)
    Cu2 0.0350(4) 0.0602(6) 0.0536(5) -0.0116(4) 0.0012(4) 0.0081(4)
    S1 0.0370(9) 0.0626(12) 0.0528(10) -0.0031(8) 0.0045(7) 0.0147(8)
    N1 0.038(3) 0.044(3) 0.047(3) -0.012(2) -0.001(2) 0.008(2)
    N2 0.039(3) 0.051(3) 0.035(3) -0.010(2) 0.000(2) 0.011(2)
    N3 0.036(3) 0.046(3) 0.043(3) -0.005(2) 0.000(2) 0.009(2)
    N4 0.043(3) 0.036(3) 0.050(3) -0.003(2) 0.002(2) 0.005(2)
    N5 0.038(3) 0.056(4) 0.046(3) -0.006(3) -0.004(3) -0.005(3)
    O1 0.033(2) 0.065(3) 0.063(3) -0.012(2) -0.001(2) 0.015(2)
    O2 0.042(3) 0.075(3) 0.059(3) -0.012(2) 0.001(2) 0.017(2)
    O3 0.038(2) 0.061(3) 0.059(3) -0.009(2) 0.003(2) 0.014(2)
    C1 0.043(4) 0.038(4) 0.043(4) -0.004(3) 0.000(3) -0.005(3)
    C2 0.039(4) 0.048(4) 0.047(4) -0.009(3) 0.001(3) -0.004(3)
    C3 0.038(3) 0.042(4) 0.041(3) -0.006(3) -0.005(3) 0.004(3)
    C4 0.041(4) 0.080(5) 0.058(4) -0.003(4) 0.006(3) 0.011(4)
    C5 0.050(4) 0.082(6) 0.069(5) 0.011(4) -0.003(4) 0.019(4)
    C6 0.060(5) 0.055(5) 0.048(4) -0.010(4) -0.002(3) 0.011(3)
    C7 0.044(4) 0.068(5) 0.056(4) -0.001(4) 0.007(3) 0.009(4)
    C8 0.046(4) 0.059(5) 0.053(4) 0.001(3) -0.001(3) 0.006(3)
    C9 0.042(4) 0.060(5) 0.045(4) -0.012(3) 0.006(3) -0.003(3)
    C10 0.044(4) 0.052(4) 0.042(4) -0.013(3) 0.003(3) -0.005(3)
    C11 0.044(4) 0.053(4) 0.043(4) -0.015(3) 0.009(3) 0.005(3)
    C12 0.044(4) 0.087(6) 0.067(5) -0.021(4) 0.003(3) 0.024(4)
    C13 0.052(5) 0.091(6) 0.069(5) -0.032(4) 0.015(4) 0.020(4)
    C14 0.054(4) 0.053(5) 0.059(4) -0.016(4) 0.008(4) 0.010(3)
    C15 0.060(4) 0.042(4) 0.037(4) -0.007(3) 0.013(3) -0.003(3)
    C16 0.048(4) 0.056(5) 0.050(4) -0.005(3) 0.008(3) 0.005(3)
    C17 0.070(5) 0.058(5) 0.054(4) 0.012(4) 0.006(4) 0.002(4)
    C18 0.079(6) 0.057(5) 0.057(5) 0.000(4) 0.026(4) 0.012(4)
    C19 0.060(5) 0.061(5) 0.065(5) -0.016(4) 0.011(4) 0.008(4)
    C20 0.061(5) 0.049(5) 0.075(5) -0.008(4) -0.001(4) 0.008(4)
    C21 0.067(5) 0.050(5) 0.107(6) 0.010(4) -0.005(5) 0.021(4)
    C22 0.047(4) 0.079(6) 0.087(6) 0.007(4) -0.005(4) 0.006(5)
    C23 0.048(4) 0.061(5) 0.068(5) -0.016(4) -0.005(4) 0.006(4)
    C24 0.045(4) 0.046(4) 0.059(4) -0.003(3) 0.011(3) 0.011(3)
    C25 0.045(4) 0.072(5) 0.050(4) -0.013(4) 0.011(3) -0.003(4)
    C26 0.048(4) 0.081(6) 0.053(4) -0.022(4) 0.016(3) -0.011(4)
    C27 0.039(4) 0.088(6) 0.062(5) -0.014(4) 0.006(4) -0.022(4)
    C28 0.036(4) 0.093(6) 0.067(5) -0.010(4) -0.005(4) -0.009(4)
    C29 0.039(4) 0.073(5) 0.060(4) -0.010(4) 0.005(3) -0.002(4)
loop_
    _geom_bond_atom_site_label_1
    _geom_bond_atom_site_label_2
    _geom_bond_site_symmetry_2
    _geom_bond_distance
    _geom_bond_publ_flag
    Cu1 O3 . 1.900(4) ?
    Cu1 N2 . 1.905(5) ?
    Cu1 N4 . 2.022(5) ?
    Cu1 S1 . 2.2487(17) ?
    Cu2 O1 . 1.895(4) ?
    Cu2 N1 . 1.896(5) ?
    Cu2 O2 . 1.908(4) ?
    Cu2 N5 . 1.980(5) ?
    S1 C1 . 1.736(6) ?
    N1 C1 . 1.317(7) ?
    N1 N2 . 1.395(6) ?
    N2 C9 . 1.333(7) ?
    N3 C2 . 1.314(7) ?
    N3 C1 . 1.366(7) ?
    N4 C20 . 1.322(8) ?
    N4 C24 . 1.335(7) ?
    N5 C29 . 1.305(8) ?
    N5 C25 . 1.355(8) ?
    O1 C2 . 1.278(7) ?
    O2 C9 . 1.295(7) ?
    O3 C10 . 1.302(7) ?
    C2 C3 . 1.490(8) ?
    C3 C4 . 1.372(8) ?
    C3 C8 . 1.379(8) ?
    C4 C5 . 1.375(9) ?
    C4 H4 . 0.9300 ?
    C5 C6 . 1.368(9) ?
    C5 H5 . 0.9300 ?
    C6 C7 . 1.365(8) ?
    C6 H6 . 0.9300 ?
    C7 C8 . 1.367(9) ?
    C7 H7 . 0.9300 ?
    C8 H8 . 0.9300 ?
    C9 C11 . 1.451(8) ?
    C10 C11 . 1.400(8) ?
    C10 C15 . 1.460(8) ?
    C11 C12 . 1.420(8) ?
    C12 C13 . 1.350(9) ?
    C12 H12 . 0.9300 ?
    C13 C14 . 1.395(9) ?
    C13 H13 . 0.9300 ?
    C14 C15 . 1.405(8) ?
    C14 C19 . 1.415(9) ?
    C15 C16 . 1.404(8) ?
    C16 C17 . 1.370(9) ?
    C16 H16 . 0.9300 ?
    C17 C18 . 1.390(9) ?
    C17 H17 . 0.9300 ?
    C18 C19 . 1.341(9) ?
    C18 H18 . 0.9300 ?
    C19 H19 . 0.9300 ?
    C20 C21 . 1.372(9) ?
    C20 H20 . 0.9300 ?
    C21 C22 . 1.349(10) ?
    C21 H21 . 0.9300 ?
    C22 C23 . 1.361(10) ?
    C22 H22 . 0.9300 ?
    C23 C24 . 1.371(8) ?
    C23 H23 . 0.9300 ?
    C24 H24 . 0.9300 ?
    C25 C26 . 1.363(9) ?
    C25 H25 . 0.9300 ?
    C26 C27 . 1.364(10) ?
    C26 H26 . 0.9300 ?
    C27 C28 . 1.356(9) ?
    C27 H27 . 0.9300 ?
    C28 C29 . 1.384(8) ?
    C28 H28 . 0.9300 ?
    C29 H29 . 0.9300 ?
loop_
    _geom_angle_atom_site_label_1
    _geom_angle_atom_site_label_2
    _geom_angle_atom_site_label_3
    _geom_angle_site_symmetry_1
    _geom_angle_site_symmetry_3
    _geom_angle
    _geom_angle_publ_flag
    O3 Cu1 N2 . . 91.84(18) ?
    O3 Cu1 N4 . . 87.81(18) ?
    N2 Cu1 N4 . . 176.7(2) ?
    O3 Cu1 S1 . . 175.88(14) ?
    N2 Cu1 S1 . . 86.09(14) ?
    N4 Cu1 S1 . . 94.46(14) ?
    O1 Cu2 N1 . . 90.70(19) ?
    O1 Cu2 O2 . . 172.29(18) ?
    N1 Cu2 O2 . . 81.73(19) ?
    O1 Cu2 N5 . . 93.3(2) ?
    N1 Cu2 N5 . . 176.0(2) ?
    O2 Cu2 N5 . . 94.3(2) ?
    C1 S1 Cu1 . . 96.3(2) ?
    C1 N1 N2 . . 117.4(5) ?
    C1 N1 Cu2 . . 127.7(4) ?
    N2 N1 Cu2 . . 114.4(3) ?
    C9 N2 N1 . . 110.4(5) ?
    C9 N2 Cu1 . . 129.9(4) ?
    N1 N2 Cu1 . . 119.7(3) ?
    C2 N3 C1 . . 123.0(5) ?
    C20 N4 C24 . . 116.7(6) ?
    C20 N4 Cu1 . . 119.9(4) ?
    C24 N4 Cu1 . . 123.3(4) ?
    C29 N5 C25 . . 117.2(6) ?
    C29 N5 Cu2 . . 123.2(4) ?
    C25 N5 Cu2 . . 119.5(5) ?
    C2 O1 Cu2 . . 125.8(4) ?
    C9 O2 Cu2 . . 112.6(4) ?
    C10 O3 Cu1 . . 128.3(4) ?
    N1 C1 N3 . . 123.4(5) ?
    N1 C1 S1 . . 120.3(5) ?
    N3 C1 S1 . . 116.3(4) ?
    O1 C2 N3 . . 128.8(6) ?
    O1 C2 C3 . . 114.5(5) ?
    N3 C2 C3 . . 116.7(5) ?
    C4 C3 C8 . . 118.3(6) ?
    C4 C3 C2 . . 119.8(6) ?
    C8 C3 C2 . . 121.8(6) ?
    C3 C4 C5 . . 120.9(6) ?
    C3 C4 H4 . . 119.6 ?
    C5 C4 H4 . . 119.6 ?
    C6 C5 C4 . . 120.5(7) ?
    C6 C5 H5 . . 119.8 ?
    C4 C5 H5 . . 119.8 ?
    C7 C6 C5 . . 118.7(6) ?
    C7 C6 H6 . . 120.7 ?
    C5 C6 H6 . . 120.7 ?
    C6 C7 C8 . . 121.4(6) ?
    C6 C7 H7 . . 119.3 ?
    C8 C7 H7 . . 119.3 ?
    C7 C8 C3 . . 120.3(6) ?
    C7 C8 H8 . . 119.9 ?
    C3 C8 H8 . . 119.9 ?
    O2 C9 N2 . . 120.7(6) ?
    O2 C9 C11 . . 118.5(5) ?
    N2 C9 C11 . . 120.8(6) ?
    O3 C10 C11 . . 125.2(6) ?
    O3 C10 C15 . . 117.1(6) ?
    C11 C10 C15 . . 117.6(5) ?
    C10 C11 C12 . . 119.3(6) ?
    C10 C11 C9 . . 123.5(5) ?
    C12 C11 C9 . . 117.2(6) ?
    C13 C12 C11 . . 122.9(6) ?
    C13 C12 H12 . . 118.5 ?
    C11 C12 H12 . . 118.5 ?
    C12 C13 C14 . . 119.8(6) ?
    C12 C13 H13 . . 120.1 ?
    C14 C13 H13 . . 120.1 ?
    C13 C14 C15 . . 120.1(6) ?
    C13 C14 C19 . . 121.5(6) ?
    C15 C14 C19 . . 118.4(6) ?
    C16 C15 C14 . . 119.2(6) ?
    C16 C15 C10 . . 120.6(6) ?
    C14 C15 C10 . . 120.2(6) ?
    C17 C16 C15 . . 120.6(6) ?
    C17 C16 H16 . . 119.7 ?
    C15 C16 H16 . . 119.7 ?
    C16 C17 C18 . . 119.6(7) ?
    C16 C17 H17 . . 120.2 ?
    C18 C17 H17 . . 120.2 ?
    C19 C18 C17 . . 121.2(7) ?
    C19 C18 H18 . . 119.4 ?
    C17 C18 H18 . . 119.4 ?
    C18 C19 C14 . . 120.9(7) ?
    C18 C19 H19 . . 119.6 ?
    C14 C19 H19 . . 119.6 ?
    N4 C20 C21 . . 123.1(7) ?
    N4 C20 H20 . . 118.4 ?
    C21 C20 H20 . . 118.4 ?
    C22 C21 C20 . . 119.4(7) ?
    C22 C21 H21 . . 120.3 ?
    C20 C21 H21 . . 120.3 ?
    C21 C22 C23 . . 118.8(7) ?
    C21 C22 H22 . . 120.6 ?
    C23 C22 H22 . . 120.6 ?
    C22 C23 C24 . . 118.8(7) ?
    C22 C23 H23 . . 120.6 ?
    C24 C23 H23 . . 120.6 ?
    N4 C24 C23 . . 123.1(6) ?
    N4 C24 H24 . . 118.4 ?
    C23 C24 H24 . . 118.4 ?
    N5 C25 C26 . . 122.0(7) ?
    N5 C25 H25 . . 119.0 ?
    C26 C25 H25 . . 119.0 ?
    C25 C26 C27 . . 119.5(7) ?
    C25 C26 H26 . . 120.2 ?
    C27 C26 H26 . . 120.2 ?
    C28 C27 C26 . . 119.3(7) ?
    C28 C27 H27 . . 120.3 ?
    C26 C27 H27 . . 120.3 ?
    C27 C28 C29 . . 117.9(7) ?
    C27 C28 H28 . . 121.0 ?
    C29 C28 H28 . . 121.0 ?
    N5 C29 C28 . . 124.0(7) ?
    N5 C29 H29 . . 118.0 ?
    C28 C29 H29 . . 118.0 ?
loop_
    _geom_torsion_atom_site_label_1
    _geom_torsion_atom_site_label_2
    _geom_torsion_atom_site_label_3
    _geom_torsion_atom_site_label_4
    _geom_torsion_site_symmetry_1
    _geom_torsion_site_symmetry_2
    _geom_torsion_site_symmetry_3
    _geom_torsion_site_symmetry_4
    _geom_torsion
    _geom_torsion_publ_flag
    O3 Cu1 S1 C1 . . . . 63.1(19) ?
    N2 Cu1 S1 C1 . . . . 3.2(2) ?
    N4 Cu1 S1 C1 . . . . -173.5(2) ?
    O1 Cu2 N1 C1 . . . . -8.4(5) ?
    O2 Cu2 N1 C1 . . . . 173.0(6) ?
    N5 Cu2 N1 C1 . . . . 167(3) ?
    O1 Cu2 N1 N2 . . . . -179.8(4) ?
    O2 Cu2 N1 N2 . . . . 1.6(4) ?
    N5 Cu2 N1 N2 . . . . -5(3) ?
    C1 N1 N2 C9 . . . . -172.4(5) ?
    Cu2 N1 N2 C9 . . . . 0.0(6) ?
    C1 N1 N2 Cu1 . . . . 6.5(7) ?
    Cu2 N1 N2 Cu1 . . . . 178.9(2) ?
    O3 Cu1 N2 C9 . . . . -3.5(6) ?
    N4 Cu1 N2 C9 . . . . -87(3) ?
    S1 Cu1 N2 C9 . . . . 172.9(6) ?
    O3 Cu1 N2 N1 . . . . 177.9(4) ?
    N4 Cu1 N2 N1 . . . . 94(3) ?
    S1 Cu1 N2 N1 . . . . -5.7(4) ?
    O3 Cu1 N4 C20 . . . . 34.8(5) ?
    N2 Cu1 N4 C20 . . . . 119(3) ?
    S1 Cu1 N4 C20 . . . . -141.7(5) ?
    O3 Cu1 N4 C24 . . . . -142.7(5) ?
    N2 Cu1 N4 C24 . . . . -59(3) ?
    S1 Cu1 N4 C24 . . . . 40.7(5) ?
    O1 Cu2 N5 C29 . . . . -0.9(5) ?
    N1 Cu2 N5 C29 . . . . -176(3) ?
    O2 Cu2 N5 C29 . . . . 177.8(5) ?
    O1 Cu2 N5 C25 . . . . 177.0(5) ?
    N1 Cu2 N5 C25 . . . . 2(3) ?
    O2 Cu2 N5 C25 . . . . -4.3(5) ?
    N1 Cu2 O1 C2 . . . . 7.9(5) ?
    O2 Cu2 O1 C2 . . . . 18.4(18) ?
    N5 Cu2 O1 C2 . . . . -171.8(5) ?
    O1 Cu2 O2 C9 . . . . -13.7(18) ?
    N1 Cu2 O2 C9 . . . . -3.0(4) ?
    N5 Cu2 O2 C9 . . . . 176.6(4) ?
    N2 Cu1 O3 C10 . . . . 6.4(5) ?
    N4 Cu1 O3 C10 . . . . -176.9(5) ?
    S1 Cu1 O3 C10 . . . . -53(2) ?
    N2 N1 C1 N3 . . . . 177.5(5) ?
    Cu2 N1 C1 N3 . . . . 6.3(9) ?
    N2 N1 C1 S1 . . . . -3.0(8) ?
    Cu2 N1 C1 S1 . . . . -174.2(3) ?
    C2 N3 C1 N1 . . . . -0.4(9) ?
    C2 N3 C1 S1 . . . . 180.0(5) ?
    Cu1 S1 C1 N1 . . . . -1.1(5) ?
    Cu1 S1 C1 N3 . . . . 178.5(4) ?
    Cu2 O1 C2 N3 . . . . -5.5(10) ?
    Cu2 O1 C2 C3 . . . . 175.8(4) ?
    C1 N3 C2 O1 . . . . 0.1(10) ?
    C1 N3 C2 C3 . . . . 178.8(5) ?
    O1 C2 C3 C4 . . . . 10.6(9) ?
    N3 C2 C3 C4 . . . . -168.2(6) ?
    O1 C2 C3 C8 . . . . -168.9(6) ?
    N3 C2 C3 C8 . . . . 12.2(9) ?
    C8 C3 C4 C5 . . . . -2.9(10) ?
    C2 C3 C4 C5 . . . . 177.5(6) ?
    C3 C4 C5 C6 . . . . 1.7(11) ?
    C4 C5 C6 C7 . . . . 0.4(11) ?
    C5 C6 C7 C8 . . . . -1.3(11) ?
    C6 C7 C8 C3 . . . . 0.0(11) ?
    C4 C3 C8 C7 . . . . 2.0(10) ?
    C2 C3 C8 C7 . . . . -178.4(6) ?
    Cu2 O2 C9 N2 . . . . 4.1(8) ?
    Cu2 O2 C9 C11 . . . . -176.1(5) ?
    N1 N2 C9 O2 . . . . -2.8(8) ?
    Cu1 N2 C9 O2 . . . . 178.5(4) ?
    N1 N2 C9 C11 . . . . 177.5(5) ?
    Cu1 N2 C9 C11 . . . . -1.2(9) ?
    Cu1 O3 C10 C11 . . . . -4.5(9) ?
    Cu1 O3 C10 C15 . . . . 174.4(4) ?
    O3 C10 C11 C12 . . . . 177.1(6) ?
    C15 C10 C11 C12 . . . . -1.9(9) ?
    O3 C10 C11 C9 . . . . -2.4(11) ?
    C15 C10 C11 C9 . . . . 178.6(6) ?
    O2 C9 C11 C10 . . . . -174.5(6) ?
    N2 C9 C11 C10 . . . . 5.3(10) ?
    O2 C9 C11 C12 . . . . 6.0(9) ?
    N2 C9 C11 C12 . . . . -174.2(6) ?
    C10 C11 C12 C13 . . . . 1.3(12) ?
    C9 C11 C12 C13 . . . . -179.2(7) ?
    C11 C12 C13 C14 . . . . 0.0(12) ?
    C12 C13 C14 C15 . . . . -0.6(12) ?
    C12 C13 C14 C19 . . . . 179.8(7) ?
    C13 C14 C15 C16 . . . . -178.6(7) ?
    C19 C14 C15 C16 . . . . 1.0(10) ?
    C13 C14 C15 C10 . . . . -0.1(10) ?
    C19 C14 C15 C10 . . . . 179.6(6) ?
    O3 C10 C15 C16 . . . . 0.9(9) ?
    C11 C10 C15 C16 . . . . 179.9(6) ?
    O3 C10 C15 C14 . . . . -177.7(6) ?
    C11 C10 C15 C14 . . . . 1.3(9) ?
    C14 C15 C16 C17 . . . . -0.9(10) ?
    C10 C15 C16 C17 . . . . -179.5(6) ?
    C15 C16 C17 C18 . . . . -0.7(10) ?
    C16 C17 C18 C19 . . . . 2.3(11) ?
    C17 C18 C19 C14 . . . . -2.2(11) ?
    C13 C14 C19 C18 . . . . -179.8(7) ?
    C15 C14 C19 C18 . . . . 0.5(11) ?
    C24 N4 C20 C21 . . . . -1.6(10) ?
    Cu1 N4 C20 C21 . . . . -179.3(6) ?
    N4 C20 C21 C22 . . . . 1.9(12) ?
    C20 C21 C22 C23 . . . . -0.3(12) ?
    C21 C22 C23 C24 . . . . -1.4(11) ?
    C20 N4 C24 C23 . . . . -0.2(9) ?
    Cu1 N4 C24 C23 . . . . 177.4(5) ?
    C22 C23 C24 N4 . . . . 1.7(10) ?
    C29 N5 C25 C26 . . . . 1.4(10) ?
    Cu2 N5 C25 C26 . . . . -176.7(5) ?
    N5 C25 C26 C27 . . . . -1.2(11) ?
    C25 C26 C27 C28 . . . . 0.0(11) ?
    C26 C27 C28 C29 . . . . 0.9(11) ?
    C25 N5 C29 C28 . . . . -0.4(10) ?
    Cu2 N5 C29 C28 . . . . 177.6(5) ?
    C27 C28 C29 N5 . . . . -0.7(11) ?
loop_
    _geom_hbond_atom_site_label_D
    _geom_hbond_atom_site_label_H
    _geom_hbond_atom_site_label_A
    _geom_hbond_site_symmetry_A
    _geom_hbond_distance_DH
    _geom_hbond_distance_HA
    _geom_hbond_distance_DA
    _geom_hbond_angle_DHA
    C23 H23 N3 3_667 0.93 2.53 3.451(8) 172.7
data_global
_journal_date_recd_electronic     2009-09-12
_journal_date_accepted     2009-10-07
_journal_name_full     'Acta Crystallographica, Section E'
_journal_year     2009
_journal_volume     65
_journal_issue     11
_journal_page_first     m1363
_journal_page_last     m1363
_journal_paper_category     QM
_journal_coeditor_code     CV2616
_publ_contact_author_name     'Prof. Dacheng Li'
_publ_contact_author_address
;
  College of Chemistry and Chemical Engineering
  Liaocheng University
  Shandong 252059
  People's Republic of China
;
_publ_contact_author_email     lidacheng@lcu.edu.cn
_publ_contact_author_fax     '86 635 8239121'
_publ_contact_author_phone     '86 635 8230664'
_publ_section_title
;\
[\m-4-Benzoyl-1-(1-oxido-2-naphthylcarbonyl)thiosemicarbazidato(4-)]\
bis[pyridinecopper(II)]
;
loop_
    _publ_author_name
    _publ_author_address
    'Wen Zhang'
;
  College of Chemistry and Chemical Engineering
  Liaocheng University
  Shandong 252059
  People's Republic of China
;
    'Jin-Ping Gao'
;
  College of Chemistry and Chemical Engineering
  Liaocheng University
  Shandong 252059
  People's Republic of China
;
    'Xue-Feng Shi'
;
  College of Chemistry and Chemical Engineering
  Liaocheng University
  Shandong 252059
  People's Republic of China
;
    'Da-Cheng Li'
;
  College of Chemistry and Chemical Engineering
  Liaocheng University
  Shandong 252059
  People's Republic of China
;
