# Supplementary material for: [μ-4-Benzoyl-1-(1-oxido-2-naphthyl­carbon­yl)thio­semicarbazidato(4−)]bis­[pyridine­copper(II)]
Source: Acta Crystallogr Sect E Struct Rep Online. 2009 Oct 17;65(Pt 11):m1363. doi: 10.1107/S1600536809040951 (PMC2971176; doi:10.1107/S1600536809040951)
Supplement: Supplementary file 2 [file e-65-m1363-Isup2.hkl]

# 
# h,k,l, Fc-squared, Fo-squared, sigma(Fo-squared) and status flag 
# 
data_I
_shelx_title ' 081112e in P2(1)/n' 
_shelx_refln_list_code          4 
_shelx_F_calc_maximum      362.92 
_exptl_crystal_F_000      1312.00 
_reflns_d_resolution_high  0.8406 
 
loop_ 
 _symmetry_equiv_pos_as_xyz 
 'x, y, z' 
 '-x+1/2, y+1/2, -z+1/2' 
 '-x, -y, -z' 
 'x-1/2, -y-1/2, z-1/2' 
 
_cell_length_a    12.7621 
_cell_length_b     9.2609 
_cell_length_c    21.6831 
_cell_angle_alpha  90.000 
_cell_angle_beta   92.168 
_cell_angle_gamma  90.000 
 
_shelx_F_squared_multiplier     1.000 
 
loop_ 
 _refln_index_h 
 _refln_index_k 
 _refln_index_l 
 _refln_F_squared_calc 
 _refln_F_squared_meas 
 _refln_F_squared_sigma 
 _refln_observed_status 
   2   0   0     1417.24     1469.33     55.82 o 
   4   0   0    22010.29    23230.74    251.89 o 
   6   0   0    10628.40    11289.11    186.37 o 
   8   0   0      528.48      570.47     78.30 o 
  10   0   0      829.95      980.06    176.52 o 
  12   0   0     1535.40     1773.66    121.75 o 
  14   0   0       23.19      104.33     93.98 o 
   1   1   0     5119.76     6188.82    132.28 o 
   2   1   0    12841.00    15176.55    428.56 o 
   3   1   0     1947.83     2129.23     80.36 o 
   4   1   0     2864.81     2900.87     54.97 o 
   5   1   0     6519.53     6876.05    107.28 o 
   6   1   0    33966.73    35247.88    477.65 o 
   7   1   0      114.00      165.64     38.70 o 
   8   1   0       33.14        2.47     23.48 o 
   9   1   0     4240.83     4258.50    100.78 o 
  10   1   0     3576.91     3562.63    133.79 o 
  11   1   0      223.73      113.49     46.07 o 
  12   1   0     1027.92     1168.21     84.90 o 
  13   1   0       89.25      190.38     63.74 o 
  14   1   0      843.08     1013.83    113.28 o 
   0   2   0    33863.86    36712.50    455.47 o 
   1   2   0     5166.11     5416.83    160.94 o 
   2   2   0     1880.66     1800.25     43.12 o 
   3   2   0      401.06      489.79     29.79 o 
   4   2   0     2250.79     2260.12     57.70 o 
   5   2   0    13032.86    13124.84    491.02 o 
   6   2   0      293.32      321.61     47.66 o 
   7   2   0     1157.66     1041.18     60.84 o 
   8   2   0      211.60      320.18     50.18 o 
   9   2   0      378.71      308.48     56.96 o 
  10   2   0      419.48      426.85     64.44 o 
  11   2   0     2053.05     1900.66     82.02 o 
  12   2   0      339.34      299.28     75.44 o 
  13   2   0      127.49        7.72     66.91 o 
  14   2   0      318.55      334.63     90.75 o 
   1   3   0      571.29      520.02     61.26 o 
   2   3   0      226.19      249.94     50.26 o 
   3   3   0       11.31      -13.18     16.73 o 
   4   3   0     1921.08     1918.22     60.12 o 
   5   3   0     3015.37     2738.74     76.45 o 
   6   3   0     4473.23     4858.57    245.31 o 
   7   3   0      194.02      118.18     39.00 o 
   8   3   0     4380.79     4183.21    112.59 o 
   9   3   0     2353.32     2158.09     89.88 o 
  10   3   0      177.27      155.26     53.92 o 
  11   3   0      122.52       86.23     55.53 o 
  12   3   0      482.51      577.78    151.24 o 
  13   3   0        6.22      -34.74     68.03 o 
  14   3   0      317.53      199.17    111.22 o 
   0   4   0       17.02       -2.47     30.30 o 
   1   4   0     1700.69     1628.61     65.49 o 
   2   4   0     2208.85     1952.83     75.17 o 
   3   4   0     1689.09     1748.08     82.02 o 
   4   4   0       77.74       82.07     31.69 o 
   5   4   0      962.11      987.94     61.29 o 
   6   4   0      974.88     1003.98     63.35 o 
   7   4   0       37.28       26.00     41.78 o 
   8   4   0      319.72      469.13    148.80 o 
   9   4   0      529.00      547.08     71.28 o 
  10   4   0       81.95       26.46     51.11 o 
  11   4   0      856.43      958.04     90.87 o 
  12   4   0      249.60      315.34     71.46 o 
  13   4   0      489.77      360.55     78.15 o 
  14   4   0      259.93      280.79    110.36 o 
   1   5   0        1.69        1.08     36.67 o 
   2   5   0     1784.64     1918.76     82.67 o 
   3   5   0     1444.02     1335.62     60.69 o 
   4   5   0        2.17      -46.63     40.75 o 
   5   5   0      535.66      522.46     55.73 o 
   6   5   0      298.02      329.72     51.05 o 
   7   5   0     4405.39     4248.09    320.67 o 
   8   5   0     2301.29     2321.82     96.87 o 
   9   5   0     1445.03     1521.24     92.39 o 
  10   5   0      249.13      144.25     68.99 o 
  11   5   0      352.64      352.15     77.30 o 
  12   5   0      430.20      532.73     87.96 o 
  13   5   0       25.31      -37.21     69.34 o 
   0   6   0     1332.50     1219.53    109.67 o 
   1   6   0     5134.80     5425.37    145.43 o 
   2   6   0      684.18      775.56     78.91 o 
   3   6   0     3086.07     3003.80    114.10 o 
   4   6   0        1.19      -14.92     44.36 o 
   5   6   0       26.11      -30.47     39.28 o 
   6   6   0     1236.22     1375.49     83.77 o 
   7   6   0      407.99      470.22     67.97 o 
   8   6   0       22.78      -53.17     46.94 o 
   9   6   0      928.24     1169.63    101.63 o 
  10   6   0      212.93      216.92     72.60 o 
  11   6   0      107.70       51.33     65.66 o 
  12   6   0      156.97      112.24     93.09 o 
   1   7   0     2959.60     2844.86    127.70 o 
   2   7   0      204.96      178.53     66.22 o 
   3   7   0     3405.17     3464.74    134.77 o 
   4   7   0      189.80       59.05     61.09 o 
   5   7   0        6.88      -84.87     56.58 o 
   6   7   0        3.39       68.19     51.22 o 
   7   7   0     2059.28     1855.63     93.75 o 
   8   7   0      318.11      280.63     71.20 o 
   9   7   0        1.41      -62.37     59.95 o 
  10   7   0        0.20      -10.44     65.05 o 
  11   7   0      163.72       71.61     73.25 o 
   0   8   0      464.58      457.61    120.54 o 
   1   8   0     1251.31     1352.75    116.90 o 
   2   8   0      925.56     1065.63    252.76 o 
   3   8   0      246.57      280.50     76.15 o 
   4   8   0       46.85       -1.51    108.10 o 
   5   8   0        0.35        2.25     66.64 o 
   6   8   0      535.45      502.01     98.99 o 
   7   8   0       21.36      -82.34     69.91 o 
   8   8   0      196.68      169.49     72.69 o 
   9   8   0       43.34      -81.77     70.76 o 
  10   8   0       23.67      -51.18     67.64 o 
   1   9   0        7.22      -37.42     65.91 o 
   2   9   0        6.95      -34.72     69.35 o 
   3   9   0      631.27      524.71    102.06 o 
   4   9   0      574.00      709.87    109.13 o 
   5   9   0       52.72       73.64     83.20 o 
   6   9   0       65.16       26.09     90.22 o 
   7   9   0       74.01       93.90     93.37 o 
   8   9   0      446.28      517.09    205.34 o 
   0  10   0        1.48       -9.55    119.55 o 
   1  10   0      118.05       13.86     80.52 o 
   2  10   0      342.17      143.30     87.94 o 
   3  10   0       10.26     -100.47     78.59 o 
   4  10   0      223.21      104.91     85.82 o 
   5  10   0      207.82      165.19    102.14 o 
   6  10   0      125.13      -19.51     89.37 o 
 -13   0   1      396.37      325.35    102.09 o 
 -11   0   1      244.62      120.25     69.94 o 
  -9   0   1      992.03     1082.37     63.14 o 
  -7   0   1     8195.99     8297.02    169.65 o 
  -5   0   1     5387.36     5490.31    114.74 o 
  -3   0   1    13011.73    13655.56    225.43 o 
  -1   0   1    44114.85    51740.89    639.24 o 
   1   0   1     8030.92    10167.51    196.53 o 
   3   0   1    57940.27    64027.90    531.17 o 
   5   0   1       12.50      -16.14     22.84 o 
   7   0   1     5105.63     5129.61    158.00 o 
   9   0   1      273.52      347.98     73.04 o 
  11   0   1       36.27       71.29     64.87 o 
  13   0   1       37.09      -32.63     81.49 o 
  15   0   1      138.00       62.24    136.18 o 
 -15   1   1        1.46        5.76    151.16 o 
 -14   1   1       55.73      180.61    106.02 o 
 -13   1   1     2014.94     2249.03     99.92 o 
 -12   1   1      455.43      500.07     69.02 o 
 -11   1   1     1645.99     1457.01     76.84 o 
 -10   1   1     1609.26     1544.20     94.32 o 
  -9   1   1     2045.76     1898.14    143.72 o 
  -8   1   1     1717.87     1533.49     50.76 o 
  -7   1   1      875.62      798.67     58.35 o 
  -6   1   1    13296.24    13108.93    407.23 o 
  -5   1   1       67.27       66.75     17.27 o 
  -4   1   1     1242.62     1276.02     30.22 o 
  -3   1   1     4187.23     4270.32     50.49 o 
  -2   1   1     5981.62     7643.68    229.76 o 
  -1   1   1    20738.56    23409.61    241.24 o 
   0   1   1     5265.21     5431.92     68.54 o 
   1   1   1     3813.80     4490.71    217.84 o 
   2   1   1     4061.07     4181.14     58.80 o 
   3   1   1     9466.33    10175.86    112.31 o 
   4   1   1      404.45      456.24     45.59 o 
   5   1   1     2575.82     2525.97     87.13 o 
   6   1   1     6171.22     7201.56    761.81 o 
   7   1   1       22.86       22.80     29.97 o 
   8   1   1      178.94      205.46     37.14 o 
   9   1   1     6618.79     6747.85    122.39 o 
  10   1   1     1698.46     1670.72     71.97 o 
  11   1   1       38.71        4.14     44.77 o 
  12   1   1      244.23      263.19     61.11 o 
  13   1   1     3000.10     3179.16    132.19 o 
  14   1   1      372.23      304.07    110.11 o 
  15   1   1        0.95     -101.60    137.66 o 
 -14   2   1     1097.03     1386.01    151.44 o 
 -13   2   1      196.21      104.03     64.31 o 
 -12   2   1      474.41      507.47     69.31 o 
 -11   2   1      119.46       73.07     56.68 o 
 -10   2   1       12.57      -10.45     44.84 o 
  -9   2   1     1836.71     1885.50     86.18 o 
  -8   2   1     6719.90     6454.07    161.87 o 
  -7   2   1     2661.44     2293.70     51.06 o 
  -6   2   1       77.26       77.97     18.60 o 
  -5   2   1      698.93      595.42     50.06 o 
  -4   2   1     1160.05     1092.18     54.09 o 
  -3   2   1    11547.20    12518.94    119.45 o 
  -2   2   1      441.84      516.03     24.33 o 
  -1   2   1     1803.53     1929.73     92.26 o 
   0   2   1     6711.22     7565.91    574.77 o 
   1   2   1     2160.62     2183.11     56.18 o 
   2   2   1     1142.19     1263.59     84.55 o 
   3   2   1     6736.58     7158.83    118.92 o 
   4   2   1     1207.70     1027.94     42.09 o 
   5   2   1     9919.79     9576.67    400.84 o 
   6   2   1     1024.57     1000.01     56.15 o 
   7   2   1     2835.02     2840.57     83.95 o 
   8   2   1     8680.69     8174.92    329.94 o 
   9   2   1      924.53      911.40    102.53 o 
  10   2   1       29.64      -31.36     41.11 o 
  11   2   1        1.15       60.25     56.71 o 
  12   2   1      821.19      936.07     96.45 o 
  13   2   1       12.52       41.75     71.39 o 
  14   2   1     1200.48     1275.53    122.23 o 
 -14   3   1      135.39      142.51    107.79 o 
 -13   3   1       87.37       97.70     74.53 o 
 -12   3   1     2474.31     2449.06    114.97 o 
 -11   3   1     1188.92     1239.56     97.84 o 
 -10   3   1      566.53      487.71     69.79 o 
  -9   3   1      122.85      169.89     50.74 o 
  -8   3   1     3185.86     3191.87     99.78 o 
  -7   3   1       17.63      -24.31     40.20 o 
  -6   3   1     5973.06     5211.77    387.75 o 
  -5   3   1     1611.60     2092.74    110.69 o 
  -4   3   1      624.40      758.46     52.24 o 
  -3   3   1     1546.16     1526.31     51.77 o 
  -2   3   1    16237.17    16877.70    285.60 o 
  -1   3   1     1121.08     1149.78     39.57 o 
   0   3   1     4228.96     4980.49    172.32 o 
   1   3   1     3436.66     3781.21    123.25 o 
   2   3   1     2640.47     2648.47     60.81 o 
   3   3   1      115.17      102.59     23.38 o 
   4   3   1      382.50      485.84     58.51 o 
   5   3   1      691.02      745.68     65.73 o 
   6   3   1     4639.43     4868.90    107.26 o 
   7   3   1      807.87      852.40     82.57 o 
   8   3   1     1160.61     1242.35     76.22 o 
   9   3   1      278.33      210.02     54.36 o 
  10   3   1      383.24      381.82     63.98 o 
  11   3   1      852.07      941.45     91.73 o 
  12   3   1      567.05      537.00    155.95 o 
  13   3   1      106.99      -44.43     66.13 o 
  14   3   1      865.47      921.49    124.51 o 
 -14   4   1       64.69       92.67    104.85 o 
 -13   4   1      124.89       94.16    103.18 o 
 -12   4   1      406.20      476.21     80.75 o 
 -11   4   1       89.99       20.08     64.97 o 
 -10   4   1      667.31      766.87     78.67 o 
  -9   4   1     3028.62     2995.41    128.79 o 
  -8   4   1     1927.17     1940.68    174.17 o 
  -7   4   1       48.68       -9.71     36.28 o 
  -6   4   1     1284.88     1217.57     66.98 o 
  -5   4   1     8313.82     8530.93    335.81 o 
  -4   4   1     2416.75     2567.58    117.89 o 
  -3   4   1     4199.18     4361.32     89.78 o 
  -2   4   1     1541.09     1562.02     54.62 o 
  -1   4   1     1235.75     1357.69     75.09 o 
   0   4   1      304.27      400.51     69.49 o 
   1   4   1     3788.02     3787.85    142.11 o 
   2   4   1      574.86      615.68     74.18 o 
   3   4   1      841.03      872.24     46.38 o 
   4   4   1       56.79       91.27     21.80 o 
   5   4   1      190.01      154.79     39.99 o 
   6   4   1     1111.51     1173.26     62.16 o 
   7   4   1     1087.95     1316.05     85.67 o 
   8   4   1     3866.50     3808.27    115.78 o 
   9   4   1      620.04      685.37     74.93 o 
  10   4   1      381.13      436.26     72.76 o 
  11   4   1      108.33      107.96     60.52 o 
  12   4   1      250.11      179.78     67.39 o 
  13   4   1      165.77      151.64     69.76 o 
  14   4   1      257.87      300.37     75.73 o 
 -13   5   1        1.32       -7.76     97.58 o 
 -12   5   1      401.73      505.97     87.21 o 
 -11   5   1      325.85      381.02     79.15 o 
 -10   5   1       78.15       45.00     70.12 o 
  -9   5   1     1392.09     1354.59    151.80 o 
  -8   5   1       25.34       53.21     55.14 o 
  -7   5   1        3.89      -29.04     42.31 o 
  -6   5   1        1.27      -47.57     36.49 o 
  -5   5   1      427.02      372.05     52.01 o 
  -4   5   1     1907.20     1571.67     92.32 o 
  -3   5   1      993.50      930.40     64.82 o 
  -2   5   1     1083.41     1114.23    103.16 o 
  -1   5   1        1.71      -41.50     31.11 o 
   0   5   1     3608.06     3595.51    106.98 o 
   1   5   1        8.44      -34.19     33.00 o 
   2   5   1       17.05       22.52     61.50 o 
   3   5   1       63.26       23.84     38.94 o 
   4   5   1      877.27      857.04     63.05 o 
   5   5   1     2075.14     1995.18     76.70 o 
   6   5   1      109.19       69.03     42.35 o 
   7   5   1      486.98      607.80     96.99 o 
   8   5   1     2498.14     2306.09     98.60 o 
   9   5   1      675.60      772.89     87.35 o 
  10   5   1      901.67      925.35     90.85 o 
  11   5   1      574.51      688.14     88.68 o 
  12   5   1     1284.57     1493.53    116.27 o 
  13   5   1      107.13       42.65     76.13 o 
 -12   6   1       45.72       27.54     74.22 o 
 -11   6   1       47.75       66.02     69.96 o 
 -10   6   1      726.10      892.72     96.04 o 
  -9   6   1      745.06      637.62     81.14 o 
  -8   6   1        1.68      -59.85     47.29 o 
  -7   6   1      434.82      466.12    100.47 o 
  -6   6   1     2325.88     2269.92     91.74 o 
  -5   6   1       37.82       -6.93     40.47 o 
  -4   6   1      609.43      621.35     65.93 o 
  -3   6   1     1320.01     1295.88    163.52 o 
  -2   6   1      245.30      140.65     69.65 o 
  -1   6   1      340.85      459.04     66.08 o 
   0   6   1      517.62      703.17    148.61 o 
   1   6   1      828.21     1056.77     85.97 o 
   2   6   1     4756.91     4769.52    140.30 o 
   3   6   1     1846.06     1754.72     94.63 o 
   4   6   1      835.58      955.95     92.21 o 
   5   6   1        3.55       16.45     40.62 o 
   6   6   1     6072.81     5778.46    204.68 o 
   7   6   1      231.00      126.89     59.44 o 
   8   6   1      594.64      532.74     74.34 o 
   9   6   1     1588.13     1584.67    180.23 o 
  10   6   1      883.69     1116.45    131.22 o 
  11   6   1      149.03      119.15     72.79 o 
  12   6   1      664.60      694.31    102.80 o 
 -11   7   1      120.35      -69.04     71.82 o 
 -10   7   1      124.01      -33.62     68.67 o 
  -9   7   1       25.13      -15.28     64.50 o 
  -8   7   1      449.36      443.88     80.44 o 
  -7   7   1       98.35       95.78     56.30 o 
  -6   7   1      401.31      344.60     64.37 o 
  -5   7   1       11.55      -49.39     41.11 o 
  -4   7   1     1756.24     1738.49    103.02 o 
  -3   7   1      204.71      149.67     64.69 o 
  -2   7   1      386.15      349.88     72.04 o 
  -1   7   1      128.98      139.51     63.49 o 
   0   7   1    11255.99    10905.87    225.95 o 
   1   7   1     1733.65     1617.68    100.96 o 
   2   7   1        5.65      -77.11     51.41 o 
   3   7   1      206.36      212.48     66.02 o 
   4   7   1      990.52      917.56    102.11 o 
   5   7   1       21.98       -5.45     61.05 o 
   6   7   1      805.77      866.36    106.05 o 
   7   7   1     1023.94     1298.02     99.80 o 
   8   7   1      178.39      234.25     67.64 o 
   9   7   1        6.55       -7.43     64.46 o 
  10   7   1      330.33      324.15     80.03 o 
  11   7   1       60.33      -51.20     68.26 o 
 -10   8   1      138.66       75.10     79.34 o 
  -9   8   1      372.15      355.28     83.83 o 
  -8   8   1       48.99        5.20     67.88 o 
  -7   8   1       10.79      -20.05     78.78 o 
  -6   8   1       41.72       37.38     74.97 o 
  -5   8   1     1994.53     1963.48    118.39 o 
  -4   8   1      886.34      870.25    257.21 o 
  -3   8   1       71.46       18.78     66.55 o 
  -2   8   1       48.22       66.95     73.03 o 
  -1   8   1      434.71      515.37     86.57 o 
   0   8   1      123.35      198.91    123.34 o 
   1   8   1     2002.64     1877.01    111.72 o 
   2   8   1     1351.48     1599.93    131.46 o 
   3   8   1        0.39      -17.16     68.91 o 
   4   8   1      532.18      492.18     96.19 o 
   5   8   1     1201.26     1270.93    125.09 o 
   6   8   1     1015.15     1008.32    122.51 o 
   7   8   1       97.25      -92.81     93.94 o 
   8   8   1       36.72       28.92     85.13 o 
   9   8   1        3.34        0.85     66.66 o 
  10   8   1       41.98      -20.38     73.79 o 
  -8   9   1        8.87     -133.99     89.32 o 
  -7   9   1       22.72       35.68     83.74 o 
  -6   9   1       43.46      -43.05     75.55 o 
  -5   9   1      625.37      949.19    232.18 o 
  -4   9   1       15.85      -25.19     77.40 o 
  -3   9   1      289.84      241.59     91.10 o 
  -2   9   1      265.87      237.81     90.91 o 
  -1   9   1      142.38       80.99     78.88 o 
   0   9   1       50.24       -7.03     72.43 o 
   1   9   1      820.61     1077.14    123.25 o 
   2   9   1      532.95      475.65    169.77 o 
   3   9   1      352.82      342.87     92.35 o 
   4   9   1        2.71       18.21     77.37 o 
   5   9   1     1114.57     1508.57    344.40 o 
   6   9   1        2.58      -41.40     81.49 o 
   7   9   1      179.44      217.37    103.17 o 
   8   9   1        0.51      -47.91     89.37 o 
  -6  10   1      216.33      134.31    107.66 o 
  -5  10   1      169.23      266.71     99.32 o 
  -4  10   1       69.95       18.17     86.86 o 
  -3  10   1       18.70      -75.11     84.07 o 
  -2  10   1       29.68      -65.73     86.44 o 
  -1  10   1        3.90      -18.84     74.05 o 
   0  10   1        0.34        5.26     79.48 o 
   1  10   1      219.75       92.50     90.10 o 
   2  10   1        0.09      -67.29     82.20 o 
   3  10   1       85.13       65.14     89.36 o 
   4  10   1       71.15       47.18     88.01 o 
   5  10   1       55.35       30.75     88.39 o 
   6  10   1        0.19       -4.01     95.65 o 
   0  11   1      125.36       80.93     96.41 o 
 -14   0   2     1703.87     2190.74    252.93 o 
 -12   0   2       15.55      -81.34    127.29 o 
 -10   0   2       15.85      -69.29     52.00 o 
  -8   0   2     3477.01     3341.07     86.12 o 
  -6   0   2     1875.41     1863.87     72.81 o 
  -4   0   2     6187.90     5942.87    236.55 o 
  -2   0   2        2.66       64.96     22.15 o 
   2   0   2      232.30      333.93     21.12 o 
   4   0   2     2576.02     2517.51     65.22 o 
   6   0   2    10226.04    11153.83    182.47 o 
   8   0   2     5186.58     4610.79    130.51 o 
  10   0   2       18.20       43.17     61.16 o 
  12   0   2       62.49      -63.77     66.95 o 
  14   0   2      147.48       61.26    137.66 o 
 -15   1   2       26.49      -88.10    149.19 o 
 -14   1   2     1478.98     2080.52    174.41 o 
 -13   1   2       15.90        5.52     72.48 o 
 -12   1   2      169.01      202.41     78.43 o 
 -11   1   2       21.43      -32.16     43.26 o 
 -10   1   2      384.60      366.50     44.98 o 
  -9   1   2     1860.27     1698.83    183.73 o 
  -8   1   2      106.86       78.48     29.54 o 
  -7   1   2      721.64      696.37     81.50 o 
  -6   1   2     1740.24     1537.77    121.55 o 
  -5   1   2     3281.98     3304.38     55.79 o 
  -4   1   2     1650.42     1610.84     34.98 o 
  -3   1   2     3807.03     4144.16     69.70 o 
  -2   1   2     6347.03     6949.87     84.30 o 
  -1   1   2       86.47      121.14     25.64 o 
   0   1   2       11.35      112.81     27.58 o 
   1   1   2    17021.21    19758.22    239.50 o 
   2   1   2     1674.67     2313.48     41.14 o 
   3   1   2      111.58       95.88     13.22 o 
   4   1   2     1742.02     1791.64     70.53 o 
   5   1   2     3289.39     3221.01    156.63 o 
   6   1   2    26298.24    28453.49    276.04 o 
   7   1   2      934.86      936.76     46.02 o 
   8   1   2      192.78      151.58     36.76 o 
   9   1   2      759.93      998.23    122.53 o 
  10   1   2       13.93       30.91     41.82 o 
  11   1   2      146.60      133.43     47.59 o 
  12   1   2      447.26      604.57     83.68 o 
  13   1   2       90.38       98.46     70.25 o 
  14   1   2       52.29       40.98     99.71 o 
  15   1   2        6.75      -21.18    104.14 o 
 -14   2   2      422.15      423.11    122.47 o 
 -13   2   2       26.09      -92.64     61.76 o 
 -12   2   2      804.31      621.81     71.72 o 
 -11   2   2      456.74      410.96     89.72 o 
 -10   2   2       31.82       25.88     47.22 o 
  -9   2   2      488.97      425.29     58.55 o 
  -8   2   2      876.57      927.99     69.34 o 
  -7   2   2       11.10       -5.65     21.89 o 
  -6   2   2       41.41      122.10     22.99 o 
  -5   2   2     2376.74     2200.67     66.22 o 
  -4   2   2     1701.21     1292.54     31.03 o 
  -3   2   2     6551.69     7163.27    192.16 o 
  -2   2   2     1695.36     1679.21     82.79 o 
  -1   2   2     4477.94     4892.80     56.56 o 
   0   2   2     6557.91     7037.81     83.73 o 
   1   2   2      530.10      541.61     31.47 o 
   2   2   2     5464.92     5756.35     80.45 o 
   3   2   2     6434.46     6847.65     81.33 o 
   4   2   2     1223.24     1333.87     48.13 o 
   5   2   2    21600.38    21810.27    270.53 o 
   6   2   2      275.25      329.84     40.57 o 
   7   2   2     2846.78     2611.70     82.03 o 
   8   2   2     1112.22     1169.73     85.87 o 
   9   2   2     1502.03     1292.01     78.21 o 
  10   2   2        6.19      -56.42     37.61 o 
  11   2   2     2001.61     1973.56     84.80 o 
  12   2   2     1371.04     1419.81    103.87 o 
  13   2   2       58.52       -9.69     68.86 o 
  14   2   2      164.81      320.52    105.63 o 
 -14   3   2       39.31     -200.57    133.71 o 
 -13   3   2      503.34      662.22    122.46 o 
 -12   3   2     1497.74     1823.23    164.09 o 
 -11   3   2       10.37       -9.87     51.54 o 
 -10   3   2     1298.19     1345.74     95.91 o 
  -9   3   2    10294.14    10054.98    242.39 o 
  -8   3   2     5279.93     5232.94    207.81 o 
  -7   3   2      442.02      475.88     53.32 o 
  -6   3   2     3254.55     3388.78    153.60 o 
  -5   3   2     1445.32     1032.43     61.04 o 
  -4   3   2        0.95      -17.24     14.36 o 
  -3   3   2     3426.59     3403.66    133.66 o 
  -2   3   2      206.06      211.68     22.39 o 
  -1   3   2       36.53       18.13     17.92 o 
   0   3   2     8189.76     8407.93    189.53 o 
   1   3   2     9596.63     9550.01    204.52 o 
   2   3   2      757.54      785.40     45.74 o 
   3   3   2      299.21      327.45     23.97 o 
   4   3   2     3451.22     3335.81     78.24 o 
   5   3   2     5362.56     5265.43    104.46 o 
   6   3   2      173.38      190.25     39.30 o 
   7   3   2      920.53      901.24     95.33 o 
   8   3   2     3180.19     3005.44     97.95 o 
   9   3   2      287.11      361.63     58.01 o 
  10   3   2      460.31      521.99     69.38 o 
  11   3   2      936.84     1074.98    174.70 o 
  12   3   2       37.13       64.11     62.83 o 
  13   3   2      631.77      679.15     99.11 o 
  14   3   2      227.35      397.54     94.51 o 
 -14   4   2       59.99       42.65    146.39 o 
 -13   4   2      180.59       61.03    100.01 o 
 -12   4   2     1003.55     1112.66    129.04 o 
 -11   4   2       82.67       72.83     60.12 o 
 -10   4   2      662.05      677.55     78.12 o 
  -9   4   2      202.68      317.47     65.03 o 
  -8   4   2     1728.89     1642.78    104.26 o 
  -7   4   2     1654.83     1600.00     94.26 o 
  -6   4   2    11039.35    11007.17    377.40 o 
  -5   4   2     7022.56     7098.25    362.41 o 
  -4   4   2        2.68      -29.28     24.62 o 
  -3   4   2     8844.61     8679.66    128.35 o 
  -2   4   2     6916.32     6903.99    124.74 o 
  -1   4   2     2217.72     2242.85     77.13 o 
   0   4   2      982.01      935.67     53.35 o 
   1   4   2     2476.70     2750.82     86.20 o 
   2   4   2      476.70      537.99     53.00 o 
   3   4   2      361.66      433.10     32.00 o 
   4   4   2      721.69      682.43     53.75 o 
   5   4   2      417.40      468.12     48.56 o 
   6   4   2       14.16       59.87     35.37 o 
   7   4   2     1633.59     1650.86     77.79 o 
   8   4   2      898.14      941.06     78.26 o 
   9   4   2      192.18      154.03     57.11 o 
  10   4   2      193.42      297.27     79.52 o 
  11   4   2     1298.48     1422.59    133.94 o 
  12   4   2        0.57       34.96     86.02 o 
  13   4   2      343.26      300.49    109.20 o 
  14   4   2      773.40     1005.27    148.45 o 
 -13   5   2        6.08     -100.72    100.35 o 
 -12   5   2       39.11       -0.29     87.87 o 
 -11   5   2     1314.12     1532.66    129.19 o 
 -10   5   2       18.11      -85.67     57.11 o 
  -9   5   2     1269.50     1367.49     92.35 o 
  -8   5   2      379.53      392.17     70.34 o 
  -7   5   2     4971.29     4714.27    242.93 o 
  -6   5   2      126.28      110.58     47.50 o 
  -5   5   2      187.52      110.51     39.35 o 
  -4   5   2     1070.89     1000.66     64.80 o 
  -3   5   2     3079.52     3090.19     84.05 o 
  -2   5   2      176.10      137.89     35.40 o 
  -1   5   2     2745.21     2599.06    161.70 o 
   0   5   2     5947.79     6554.71    159.48 o 
   1   5   2      116.46      103.61     51.38 o 
   2   5   2     4635.24     4956.05    280.26 o 
   3   5   2      973.24      960.77    128.19 o 
   4   5   2      192.62      205.81     32.36 o 
   5   5   2      323.55      284.87     47.09 o 
   6   5   2      771.35      727.40     66.34 o 
   7   5   2      772.41      892.19     76.59 o 
   8   5   2     5046.23     4870.26    133.59 o 
   9   5   2      806.21      855.92     83.64 o 
  10   5   2       94.57       15.08     59.64 o 
  11   5   2      279.85      179.07     71.81 o 
  12   5   2      509.09      409.70     82.09 o 
  13   5   2        9.93      -46.59    105.26 o 
 -12   6   2       14.95     -114.67     86.14 o 
 -11   6   2        2.15      -43.30     67.07 o 
 -10   6   2       10.66      -12.93     59.79 o 
  -9   6   2      340.19      341.02     71.17 o 
  -8   6   2       43.11      -17.39     50.61 o 
  -7   6   2      500.41      536.13    102.81 o 
  -6   6   2      555.99      552.82     88.51 o 
  -5   6   2      954.26      956.07    114.85 o 
  -4   6   2       20.52       -2.29     36.71 o 
  -3   6   2     1199.66     1227.71     66.86 o 
  -2   6   2      168.65      248.64     70.64 o 
  -1   6   2     7233.40     7017.10    164.41 o 
   0   6   2     1370.33     1394.93    188.38 o 
   1   6   2     1355.97     1276.33     96.33 o 
   2   6   2      306.72      394.49     67.64 o 
   3   6   2     3206.48     3162.81    137.58 o 
   4   6   2       13.39       23.44     55.74 o 
   5   6   2     1486.61     1461.58    107.28 o 
   6   6   2      458.95      645.59     75.00 o 
   7   6   2       38.35       24.87     51.26 o 
   8   6   2      168.18      197.94     69.74 o 
   9   6   2     1415.73     1357.82    156.21 o 
  10   6   2      118.26       -3.45     64.79 o 
  11   6   2       18.40      -67.88     64.00 o 
  12   6   2       58.38      -10.09     74.30 o 
 -11   7   2      414.53      450.23    150.42 o 
 -10   7   2       37.97      -54.83     68.69 o 
  -9   7   2       66.07       68.55     63.97 o 
  -8   7   2      617.54      596.31     80.97 o 
  -7   7   2     1910.95     1837.70    145.78 o 
  -6   7   2       51.52      -25.62     49.21 o 
  -5   7   2       65.02       41.42     52.73 o 
  -4   7   2      241.75      188.21     66.94 o 
  -3   7   2     2826.63     2772.97    121.07 o 
  -2   7   2     1016.19      957.37     95.41 o 
  -1   7   2     1996.08     1806.37    101.20 o 
   0   7   2      504.55      796.26     88.73 o 
   1   7   2       33.76       30.35     61.48 o 
   2   7   2        1.56      -25.33     53.53 o 
   3   7   2     3510.14     3458.74    136.60 o 
   4   7   2     1335.55     1325.39    116.44 o 
   5   7   2     1307.02     1450.40    110.38 o 
   6   7   2      148.87      146.72     72.66 o 
   7   7   2      939.75     1038.31    118.00 o 
   8   7   2        1.90      -32.94     57.94 o 
   9   7   2      389.99      430.07     82.20 o 
  10   7   2        3.30       -6.41     64.59 o 
  11   7   2        6.22       38.47     72.58 o 
 -10   8   2        4.88      -73.40     69.58 o 
  -9   8   2       37.24      -87.10     58.06 o 
  -8   8   2      483.79      505.59     84.86 o 
  -7   8   2       22.99      -68.09     54.93 o 
  -6   8   2     1585.16     1688.15    122.29 o 
  -5   8   2      191.01      231.88    167.06 o 
  -4   8   2        6.96        6.02    100.20 o 
  -3   8   2      669.02      792.82    133.63 o 
  -2   8   2     1530.71     1494.73    104.09 o 
  -1   8   2     1740.77     1520.63    103.69 o 
   0   8   2        5.00      -26.84     61.83 o 
   1   8   2     1431.68     1483.07    122.34 o 
   2   8   2      537.04      849.11    180.81 o 
   3   8   2      505.57      573.63     99.20 o 
   4   8   2       14.09       86.68     67.53 o 
   5   8   2      463.67      574.00    184.84 o 
   6   8   2        0.29       50.88     82.54 o 
   7   8   2        0.10      -24.46     71.63 o 
   8   8   2       48.44       -9.52     86.97 o 
   9   8   2      392.97      309.55    106.30 o 
  10   8   2       69.19      -58.32     93.43 o 
  -8   9   2      998.18     1154.56    143.84 o 
  -7   9   2      169.08      162.32     97.31 o 
  -6   9   2      116.37       64.60     79.90 o 
  -5   9   2      315.12      407.12    101.44 o 
  -4   9   2       86.30      -61.74     69.28 o 
  -3   9   2       14.12      -57.38     76.33 o 
  -2   9   2        3.57      -83.40     67.68 o 
  -1   9   2        4.26     -103.54     91.56 o 
   0   9   2      473.14      420.15     92.97 o 
   1   9   2        3.03      -54.61     64.33 o 
   2   9   2       74.06       47.73     70.74 o 
   3   9   2      847.96      821.19    176.28 o 
   4   9   2     2136.84     2332.00    140.85 o 
   5   9   2      889.81      979.59    194.39 o 
   6   9   2       15.29      -80.95     80.79 o 
   7   9   2      429.66      342.03    175.12 o 
   8   9   2      408.67      529.03    190.11 o 
  -6  10   2      410.00      353.87    108.93 o 
  -5  10   2        8.54      -80.52     82.05 o 
  -4  10   2      370.05      303.53    125.56 o 
  -3  10   2      154.51       -9.30     79.95 o 
  -2  10   2      909.37      897.24    126.09 o 
  -1  10   2        4.93      -79.78     83.49 o 
   0  10   2       20.32       -7.00     82.32 o 
   1  10   2      207.39      197.45     92.20 o 
   2  10   2      111.19      124.11     91.26 o 
   3  10   2       38.95     -105.92     74.06 o 
   4  10   2        5.89      -66.51     81.90 o 
   5  10   2      182.09      147.07     96.49 o 
   6  10   2       20.82     -138.62     92.41 o 
 -15   0   3      739.43     1090.92    218.02 o 
 -13   0   3       62.45       16.63    132.72 o 
 -11   0   3     1793.51     1761.26    113.22 o 
  -9   0   3       61.85       35.10     37.89 o 
  -7   0   3    10493.56    10595.39    146.71 o 
  -5   0   3      467.53      485.15     48.99 o 
  -3   0   3     1960.93     2099.90     48.57 o 
  -1   0   3    14613.64    14729.69    225.43 o 
   1   0   3    16336.04    17720.96    175.61 o 
   3   0   3    18976.30    20835.36    172.18 o 
   5   0   3    21730.85    21967.70    322.67 o 
   7   0   3      549.26      531.36    103.00 o 
   9   0   3     1185.32     1012.16     88.18 o 
  11   0   3      666.93      877.87    223.62 o 
  13   0   3      116.37       -2.80    109.50 o 
  15   0   3      290.45      299.37    175.37 o 
 -15   1   3      306.26      199.09    105.78 o 
 -14   1   3      228.61      284.69    127.37 o 
 -13   1   3     1087.14     1282.56    132.15 o 
 -12   1   3      551.16      574.06     80.90 o 
 -11   1   3       35.79      -31.64     43.80 o 
 -10   1   3      353.57      279.07     44.46 o 
  -9   1   3     1704.91     1554.47     62.10 o 
  -8   1   3     1935.63     1729.76     49.81 o 
  -7   1   3      840.44      767.68     35.89 o 
  -6   1   3     8363.07     8366.51    123.61 o 
  -5   1   3     5803.28     5688.78     68.03 o 
  -4   1   3      292.25      302.53     21.86 o 
  -3   1   3      225.90      233.16     15.93 o 
  -2   1   3      490.53      479.79     31.63 o 
  -1   1   3    68623.63    76657.52   1162.60 o 
   0   1   3     3839.20     4164.50    113.21 o 
   1   1   3      158.87      236.52     34.21 o 
   2   1   3     3327.26     3789.81    108.05 o 
   3   1   3     4220.86     4465.80     51.08 o 
   4   1   3        0.25      -14.77     11.74 o 
   5   1   3    23451.35    23948.87    352.17 o 
   6   1   3     1964.69     1875.77     73.64 o 
   7   1   3      264.10      231.67     35.96 o 
   8   1   3      245.74      195.76     37.66 o 
   9   1   3    10226.28    10694.45    151.68 o 
  10   1   3     2872.99     2579.56     85.14 o 
  11   1   3        1.57      -20.06     53.59 o 
  12   1   3       19.57       80.28     62.83 o 
  13   1   3      538.82      598.69    116.14 o 
  14   1   3      375.06      390.08    119.51 o 
 -14   2   3      367.04      347.06    109.54 o 
 -13   2   3      371.13      469.49    117.77 o 
 -12   2   3      344.44      432.18     78.38 o 
 -11   2   3      540.21      560.14     60.66 o 
 -10   2   3      228.70      202.72     46.27 o 
  -9   2   3      516.14      545.37     71.46 o 
  -8   2   3     4360.31     4488.68    121.71 o 
  -7   2   3     5228.07     5363.03    114.47 o 
  -6   2   3      887.26      751.81     36.90 o 
  -5   2   3        4.46      -20.81     14.29 o 
  -4   2   3     3641.46     3846.77     63.43 o 
  -3   2   3        7.67       -0.34     11.38 o 
  -2   2   3      238.29      293.46     58.33 o 
  -1   2   3    10657.33    11899.80    371.93 o 
   0   2   3   113034.43   133126.58   2116.08 o 
   1   2   3       11.31       15.01     36.14 o 
   2   2   3     1770.63     1755.29     42.54 o 
   3   2   3     2870.49     2777.40     54.17 o 
   4   2   3    10240.69    10615.40    152.47 o 
   5   2   3     7560.08     8154.57     93.02 o 
   6   2   3     4642.96     4772.88    118.89 o 
   7   2   3      581.61      531.31     68.18 o 
   8   2   3     3949.71     3836.13    116.76 o 
   9   2   3      199.48      184.30     52.41 o 
  10   2   3       30.16      -32.77     38.74 o 
  11   2   3      856.12     1040.87     89.13 o 
  12   2   3       32.12       43.97     62.03 o 
  13   2   3       88.95      120.30     69.97 o 
  14   2   3      561.56      577.23    128.93 o 
 -14   3   3       98.85      -44.84     94.62 o 
 -13   3   3       21.42     -109.34    111.32 o 
 -12   3   3     2116.85     2145.89    103.34 o 
 -11   3   3       25.06       -2.30     52.66 o 
 -10   3   3       30.88        2.25     66.98 o 
  -9   3   3      909.38     1265.31    112.28 o 
  -8   3   3     1367.70     1347.93     72.63 o 
  -7   3   3      728.62      729.15     62.14 o 
  -6   3   3    23279.38    23567.33    811.36 o 
  -5   3   3      474.40      474.73     55.78 o 
  -4   3   3     1910.28     1801.76     59.05 o 
  -3   3   3     2681.59     2389.40    112.06 o 
  -2   3   3     6751.09     6938.50     94.12 o 
  -1   3   3      773.51      901.22     50.12 o 
   0   3   3     1861.41     1955.54    112.54 o 
   1   3   3      564.27      594.15     30.37 o 
   2   3   3     1948.36     2233.92     68.78 o 
   3   3   3      281.57      261.15     24.32 o 
   4   3   3     2108.38     2344.00     76.37 o 
   5   3   3     1018.57      984.89     52.71 o 
   6   3   3     1236.95     1241.07     64.57 o 
   7   3   3     2700.80     2518.29     87.60 o 
   8   3   3      116.01       86.61     47.72 o 
   9   3   3      249.14      227.39     53.13 o 
  10   3   3      381.27      420.96     68.62 o 
  11   3   3      168.47      146.12     61.59 o 
  12   3   3       12.05      -39.07     57.17 o 
  13   3   3      196.67      290.38     80.70 o 
  14   3   3     1200.17     1084.60    161.41 o 
 -14   4   3       42.71     -133.87    121.52 o 
 -13   4   3      794.21      657.26    107.66 o 
 -12   4   3        2.26      -12.03     89.89 o 
 -11   4   3     1092.91     1107.77    121.02 o 
 -10   4   3     1475.10     1608.13     92.58 o 
  -9   4   3     4895.08     4765.06    366.02 o 
  -8   4   3     1329.48     1388.91     79.79 o 
  -7   4   3      850.20     1040.09     72.54 o 
  -6   4   3     1492.66     1464.56     68.56 o 
  -5   4   3     6199.94     6185.54    230.69 o 
  -4   4   3      137.84      109.01     37.17 o 
  -3   4   3    11127.14    11298.52    194.18 o 
  -2   4   3      132.85      132.69     51.61 o 
  -1   4   3       56.15       30.14     22.36 o 
   0   4   3     2204.23     1865.00    144.58 o 
   1   4   3      878.28      814.95     52.60 o 
   2   4   3     2037.00     2044.79     58.78 o 
   3   4   3     2274.07     2405.95     71.02 o 
   4   4   3     2872.52     2806.63     59.62 o 
   5   4   3      253.23      242.05     26.28 o 
   6   4   3       20.14      -29.63     31.38 o 
   7   4   3      337.25      352.31     55.63 o 
   8   4   3      284.25      250.36     55.89 o 
   9   4   3       46.14        5.00     55.29 o 
  10   4   3      136.88       50.79     67.76 o 
  11   4   3      769.19      773.13     88.57 o 
  12   4   3       27.64      -23.49     64.31 o 
  13   4   3      666.84      728.86    101.27 o 
 -13   5   3       30.73     -119.59     79.73 o 
 -12   5   3       14.72      -25.37     84.65 o 
 -11   5   3      128.53      108.19     98.06 o 
 -10   5   3       29.13      -60.13     54.87 o 
  -9   5   3        1.75      -76.07     50.71 o 
  -8   5   3     1564.42     1712.20     94.71 o 
  -7   5   3     1360.29     1414.82     76.97 o 
  -6   5   3      748.85      798.10     70.67 o 
  -5   5   3       11.79       37.73     37.08 o 
  -4   5   3     7272.48     7073.10    265.86 o 
  -3   5   3     1481.02     1375.84     59.72 o 
  -2   5   3      316.85      293.80     61.02 o 
  -1   5   3     6548.24     6800.26    149.38 o 
   0   5   3    11264.06    11634.49    198.32 o 
   1   5   3     1629.86     1709.36     80.44 o 
   2   5   3       73.87       46.80     40.54 o 
   3   5   3     1464.67     1295.58     54.70 o 
   4   5   3      252.69      273.64     37.72 o 
   5   5   3      337.96      251.34     47.13 o 
   6   5   3     1638.02     1604.06     81.11 o 
   7   5   3      509.08      491.00     67.73 o 
   8   5   3     2727.57     2822.63    150.10 o 
   9   5   3      170.94      116.26     59.84 o 
  10   5   3      651.94      646.55     86.59 o 
  11   5   3      314.09      297.82     73.71 o 
  12   5   3     1382.29     1428.10    111.84 o 
  13   5   3        0.41      -94.37     62.91 o 
 -12   6   3      133.42      190.10    107.02 o 
 -11   6   3      101.77       59.42     92.42 o 
 -10   6   3      191.40      129.87     69.35 o 
  -9   6   3       60.78      -77.34     51.56 o 
  -8   6   3      893.08     1035.69     88.44 o 
  -7   6   3       19.98       23.56     49.38 o 
  -6   6   3      213.93      111.03     48.56 o 
  -5   6   3       16.16      -30.36     39.78 o 
  -4   6   3        3.84      -49.36     32.91 o 
  -3   6   3     1486.01     1369.44     68.06 o 
  -2   6   3     1548.65     1449.03    196.53 o 
  -1   6   3      213.57      234.03     55.48 o 
   0   6   3        1.21      -58.59     39.06 o 
   1   6   3       42.64      -29.66     45.14 o 
   2   6   3     7131.52     6872.81    197.85 o 
   3   6   3       88.52      112.50     39.36 o 
   4   6   3      615.99      657.93    237.45 o 
   5   6   3      678.28      983.40    285.86 o 
   6   6   3     5236.49     5156.07    262.73 o 
   7   6   3       10.27      -36.78     48.43 o 
   8   6   3      734.57      728.73     81.89 o 
   9   6   3      106.70       92.18     59.17 o 
  10   6   3      679.73      585.26     87.24 o 
  11   6   3      399.43      319.57    104.03 o 
  12   6   3      252.08      262.56     82.96 o 
 -11   7   3        3.67      -80.40     89.45 o 
 -10   7   3        7.87      -73.79     64.83 o 
  -9   7   3       13.76       -4.27     60.57 o 
  -8   7   3     1112.10     1321.06    102.07 o 
  -7   7   3        3.07        9.47     54.62 o 
  -6   7   3       40.97      -33.49     47.33 o 
  -5   7   3      220.39      159.39     56.53 o 
  -4   7   3     2295.51     2336.27    201.39 o 
  -3   7   3       38.30       41.12     60.75 o 
  -2   7   3        5.59      -76.36     51.16 o 
  -1   7   3      251.73      183.06     60.76 o 
   0   7   3     2307.45     2308.36    210.28 o 
   1   7   3       56.42       35.88     60.45 o 
   2   7   3       20.78      -80.03     53.35 o 
   3   7   3       41.64       24.31     58.24 o 
   4   7   3       23.17      -59.87     55.61 o 
   5   7   3       71.87       99.17     69.46 o 
   6   7   3      590.99      658.22    114.61 o 
   7   7   3     1031.21      915.60    115.10 o 
   8   7   3     1703.99     2044.02    145.45 o 
   9   7   3      253.66      174.35     75.10 o 
  10   7   3      184.08      131.23     78.97 o 
  11   7   3       93.69       60.29     75.72 o 
 -10   8   3       20.37      -75.31     83.33 o 
  -9   8   3      193.88      132.66     73.10 o 
  -8   8   3        3.09      -32.53     59.25 o 
  -7   8   3       21.74      -46.76     57.66 o 
  -6   8   3        4.30        5.94     56.75 o 
  -5   8   3        9.24       61.95     73.31 o 
  -4   8   3       61.19       24.45     79.78 o 
  -3   8   3        3.26      -49.61     59.07 o 
  -2   8   3      864.32      683.26     92.27 o 
  -1   8   3      119.89       90.14     65.69 o 
   0   8   3      125.91       73.21     65.96 o 
   1   8   3     1325.56     1585.21    164.59 o 
   2   8   3     1585.80     1456.92    105.95 o 
   3   8   3      173.48       93.45     80.77 o 
   4   8   3      592.83      477.70     92.61 o 
   5   8   3      791.36      819.14    111.11 o 
   6   8   3     2642.31     2560.82    178.66 o 
   7   8   3       20.16     -102.71    133.13 o 
   8   8   3       39.58     -116.27     77.52 o 
   9   8   3       26.80      -83.05     92.44 o 
  10   8   3        9.26     -131.29     87.53 o 
  -8   9   3      139.32      284.75    109.47 o 
  -7   9   3        1.29      -75.03     86.51 o 
  -6   9   3        4.05      -47.09     72.33 o 
  -5   9   3       55.96       47.88     78.22 o 
  -4   9   3       10.27      -73.95     68.65 o 
  -3   9   3      952.67     1146.70    126.58 o 
  -2   9   3       56.39       -1.17     75.82 o 
  -1   9   3       79.21       53.54     74.01 o 
   0   9   3      215.99      175.36     81.56 o 
   1   9   3      183.55      119.47     81.76 o 
   2   9   3       75.17      -85.24     78.79 o 
   3   9   3       79.29      161.79     84.87 o 
   4   9   3       24.81        6.81     75.29 o 
   5   9   3      100.57       94.95     82.26 o 
   6   9   3       93.80       19.24     85.84 o 
   7   9   3      472.19      457.16    114.04 o 
   8   9   3        8.05      -75.33     95.71 o 
  -6  10   3        0.02      -64.28    117.49 o 
  -5  10   3      171.46       36.35     81.13 o 
  -4  10   3       41.26      -66.81     85.60 o 
  -3  10   3       41.02      -34.24     83.32 o 
  -2  10   3        1.65      -46.16     77.19 o 
  -1  10   3       11.16      -95.16    156.19 o 
   0  10   3      252.59      294.37     99.85 o 
   1  10   3      282.66      250.42    153.55 o 
   2  10   3       70.40     -110.85     73.90 o 
   3  10   3       31.51       41.18     83.77 o 
   4  10   3      204.58      233.44     97.86 o 
   5  10   3       93.18       -9.88     99.38 o 
   6  10   3      131.89       82.20    101.61 o 
 -14   0   4     2064.01     2331.20    224.44 o 
 -12   0   4      932.74     1023.08    184.76 o 
 -10   0   4       24.23      -32.24     53.34 o 
  -8   0   4    10975.15    10490.51    172.28 o 
  -6   0   4       16.79       20.58     40.84 o 
  -4   0   4    12366.95    12274.01    151.82 o 
  -2   0   4     4493.59     4257.15    112.30 o 
   0   0   4      118.55      201.48     25.03 o 
   2   0   4     2047.49     2297.41     57.66 o 
   4   0   4       92.90       43.39     16.54 o 
   6   0   4     3200.67     3150.62    172.24 o 
   8   0   4    10813.14    10313.83    192.98 o 
  10   0   4      767.96      746.93    249.47 o 
  12   0   4     2644.98     2094.74    203.69 o 
  14   0   4      723.89      298.21    156.76 o 
 -15   1   4       79.32       97.68    121.02 o 
 -14   1   4     1120.27     1471.69    165.89 o 
 -13   1   4      412.91      384.71    117.12 o 
 -12   1   4      670.82      896.33    125.53 o 
 -11   1   4      254.97      171.06     53.89 o 
 -10   1   4     1850.40     1737.56     68.55 o 
  -9   1   4     1667.97     1629.32     97.90 o 
  -8   1   4     2894.54     2658.30     60.45 o 
  -7   1   4      107.13       79.56     23.50 o 
  -6   1   4      160.23      126.62     22.19 o 
  -5   1   4       13.23       38.97     16.84 o 
  -4   1   4       19.20       -5.91     11.26 o 
  -3   1   4     1330.88     1376.45     27.14 o 
  -2   1   4     4348.03     6106.95     70.52 o 
  -1   1   4      832.60      767.99     70.44 o 
   0   1   4      366.26      342.02     20.09 o 
   1   1   4      108.19      135.73     15.84 o 
   2   1   4    22958.11    24226.45    234.18 o 
   3   1   4     2535.41     2720.40     41.14 o 
   4   1   4     4912.06     5095.89     62.31 o 
   5   1   4      477.19      532.88     58.11 o 
   6   1   4    26631.69    27867.59    225.71 o 
   7   1   4       15.20      -21.61     22.01 o 
   8   1   4      607.20      714.48     53.04 o 
   9   1   4     1745.63     1553.84     64.69 o 
  10   1   4      979.69     1000.20     82.88 o 
  11   1   4     1645.64     1742.53    130.17 o 
  12   1   4     3014.50     2694.73    161.62 o 
  13   1   4      669.43      546.98    115.68 o 
  14   1   4      247.99      186.49    105.91 o 
 -14   2   4      240.47      246.51    120.68 o 
 -13   2   4        4.96      -58.48    106.87 o 
 -12   2   4       16.68     -146.72    113.46 o 
 -11   2   4      264.19      117.43     65.68 o 
 -10   2   4       40.72      -32.23     38.32 o 
  -9   2   4     1466.43     1417.75     63.62 o 
  -8   2   4     1817.27     1664.73     61.53 o 
  -7   2   4     1761.51     1602.73     86.67 o 
  -6   2   4      205.69      132.05     29.42 o 
  -5   2   4      926.20      937.60     50.49 o 
  -4   2   4     9598.40    10105.71    218.11 o 
  -3   2   4    15924.27    16125.69    269.88 o 
  -2   2   4     1900.29     1952.63     51.99 o 
  -1   2   4    38753.53    42817.98   1313.76 o 
   0   2   4   131708.38   153934.95   3830.55 o 
   1   2   4    14396.47    15498.55    130.82 o 
   2   2   4        0.10        3.72     20.24 o 
   3   2   4     5704.01     5442.20    124.58 o 
   4   2   4      263.78      303.45     23.20 o 
   5   2   4     2039.07     1935.86     49.40 o 
   6   2   4     4446.69     4232.39    117.39 o 
   7   2   4     2926.22     2640.00     84.48 o 
   8   2   4     3216.48     3062.24     96.90 o 
   9   2   4      633.05      697.28     58.45 o 
  10   2   4      259.19      272.93     58.77 o 
  11   2   4      366.37      314.65     67.49 o 
  12   2   4     1365.06     1386.44    103.13 o 
  13   2   4      485.43      472.54    119.22 o 
  14   2   4       24.37      -97.02     94.48 o 
 -14   3   4       19.70      -98.93    101.80 o 
 -13   3   4      777.40     1213.44    203.20 o 
 -12   3   4       56.38       63.85     76.50 o 
 -11   3   4      494.04      482.81     76.75 o 
 -10   3   4     4094.56     4088.02    105.39 o 
  -9   3   4    11122.45    11313.89    162.66 o 
  -8   3   4      835.48      964.61     74.78 o 
  -7   3   4      209.96      143.77     42.30 o 
  -6   3   4     4118.30     4128.15    258.33 o 
  -5   3   4     2682.04     2567.78     54.08 o 
  -4   3   4     1296.27     1211.41     37.89 o 
  -3   3   4     2852.76     2803.12    156.44 o 
  -2   3   4        0.03      -14.26     14.12 o 
  -1   3   4        3.99      -19.14     12.76 o 
   0   3   4    11014.10    10655.20    258.02 o 
   1   3   4     3474.11     3366.23     60.89 o 
   2   3   4      185.58      177.10     22.34 o 
   3   3   4      639.86      613.57     36.32 o 
   4   3   4     1885.98     1507.95     42.82 o 
   5   3   4       31.33       27.51     19.20 o 
   6   3   4       13.14       28.37     32.49 o 
   7   3   4     1532.97     1426.71     75.37 o 
   8   3   4      687.80      618.60     64.44 o 
   9   3   4        3.97      -63.19     42.13 o 
  10   3   4      263.60      235.49     61.54 o 
  11   3   4      589.47      634.42     84.00 o 
  12   3   4      641.02      574.65    155.90 o 
  13   3   4     1821.85     1843.70    361.45 o 
  14   3   4       22.92       12.18     96.13 o 
 -14   4   4      211.73      263.30    167.63 o 
 -13   4   4       58.11       52.79     87.83 o 
 -12   4   4     1593.81     1639.84    138.33 o 
 -11   4   4      152.30      130.93     62.82 o 
 -10   4   4     1156.83     1222.19     94.82 o 
  -9   4   4      387.64      524.71     71.35 o 
  -8   4   4      985.26     1088.37    105.55 o 
  -7   4   4     4033.18     3981.25    105.77 o 
  -6   4   4     7553.90     7400.08    464.84 o 
  -5   4   4     2873.08     2553.50    152.47 o 
  -4   4   4      194.76      183.34     29.13 o 
  -3   4   4    16184.62    16798.24    209.06 o 
  -2   4   4     4335.31     4196.01    135.03 o 
  -1   4   4     1374.42     1370.27     44.61 o 
   0   4   4        9.33        5.06     23.33 o 
   1   4   4     2614.60     2816.43     83.36 o 
   2   4   4      140.02      106.09     44.70 o 
   3   4   4     2850.72     2926.72     71.04 o 
   4   4   4       38.27       80.45     27.20 o 
   5   4   4        1.46        7.54     20.66 o 
   6   4   4     1627.28     1493.39     74.90 o 
   7   4   4     2107.18     1946.11     97.13 o 
   8   4   4     1594.42     1567.64    107.28 o 
   9   4   4        2.53      -26.04     43.96 o 
  10   4   4       31.04      -56.13     53.06 o 
  11   4   4      440.10      527.16     81.28 o 
  12   4   4       85.89      -15.81     68.08 o 
  13   4   4      199.93      153.97     84.20 o 
 -13   5   4      146.26        4.13     96.76 o 
 -12   5   4        4.10      -21.44     69.67 o 
 -11   5   4      746.03      837.31    120.94 o 
 -10   5   4      121.90       -4.02     71.15 o 
  -9   5   4      280.37      294.14     65.27 o 
  -8   5   4       98.60       63.02     48.52 o 
  -7   5   4     1109.62     1276.59     82.97 o 
  -6   5   4     4833.88     4727.29    160.69 o 
  -5   5   4      143.99      111.18     54.77 o 
  -4   5   4     1764.99     1603.29     66.95 o 
  -3   5   4      787.56      973.72     62.95 o 
  -2   5   4      843.45      975.40    119.29 o 
  -1   5   4    10518.80    11925.20    208.39 o 
   0   5   4    15529.07    16897.74    247.39 o 
   1   5   4      461.43      323.26     47.63 o 
   2   5   4      908.80      974.44     53.90 o 
   3   5   4     2755.04     2399.30     71.80 o 
   4   5   4      287.68      254.21     56.81 o 
   5   5   4      432.40      414.66     69.31 o 
   6   5   4     1200.38     1158.13    158.90 o 
   7   5   4       78.07       13.32     45.27 o 
   8   5   4     1332.91     1378.03     90.84 o 
   9   5   4        6.33      -81.48     54.32 o 
  10   5   4       53.24      -47.13     52.71 o 
  11   5   4      434.16      370.86     83.03 o 
  12   5   4       57.58      -35.24     66.05 o 
  13   5   4        6.85      -66.81     68.03 o 
 -12   6   4      158.66      157.03     93.58 o 
 -11   6   4      155.86      144.98     93.37 o 
 -10   6   4       17.63     -101.15     77.50 o 
  -9   6   4      213.66      243.85     70.09 o 
  -8   6   4      363.73      492.34     87.72 o 
  -7   6   4      735.44      941.48    159.65 o 
  -6   6   4        2.95      -15.78     45.61 o 
  -5   6   4     3302.81     3158.25    146.03 o 
  -4   6   4      791.55      822.88    131.97 o 
  -3   6   4      534.72      488.24     68.77 o 
  -2   6   4       85.32        3.52     47.12 o 
  -1   6   4     4305.08     3972.43    124.97 o 
   0   6   4        1.60      -34.83     37.99 o 
   1   6   4      721.47      947.99     97.89 o 
   2   6   4      150.20      154.42     43.15 o 
   3   6   4      288.08      197.33     42.98 o 
   4   6   4       46.05      -22.27     53.59 o 
   5   6   4     3848.12     4056.64    149.01 o 
   6   6   4      234.44      220.06     76.62 o 
   7   6   4      207.42      209.65     87.60 o 
   8   6   4      114.29       75.30     59.67 o 
   9   6   4     1714.94     1974.05    115.29 o 
  10   6   4        3.64      -44.50     59.84 o 
  11   6   4       37.48      -27.66     66.51 o 
  12   6   4       11.51      -99.03     66.02 o 
 -11   7   4      858.43     1050.67    138.60 o 
 -10   7   4       15.06      -97.78     79.91 o 
  -9   7   4        1.12      -68.67     58.87 o 
  -8   7   4       88.10      128.17    100.03 o 
  -7   7   4      601.07      678.84     89.99 o 
  -6   7   4      121.11      -24.84     47.74 o 
  -5   7   4     1537.73     1622.94    207.83 o 
  -4   7   4      374.79      400.44     97.43 o 
  -3   7   4      316.21      313.80     90.57 o 
  -2   7   4        9.18      -68.79     45.86 o 
  -1   7   4      515.10      476.37     76.09 o 
   0   7   4      190.85      202.21     98.80 o 
   1   7   4     1436.14     1405.46    102.83 o 
   2   7   4       19.62       44.45     44.05 o 
   3   7   4     1129.84     1267.66    147.13 o 
   4   7   4      908.56      916.96    146.14 o 
   5   7   4     2445.45     2465.11    281.91 o 
   6   7   4       19.94      -65.94     70.07 o 
   7   7   4        0.60        4.30     74.32 o 
   8   7   4      260.07      302.58     93.79 o 
   9   7   4       80.24       46.03     90.40 o 
  10   7   4      358.87      244.20     80.86 o 
  11   7   4      665.20      999.58    110.80 o 
 -10   8   4       14.07      -23.32    105.63 o 
  -9   8   4      495.84      460.12    114.68 o 
  -8   8   4        9.42      -60.13     60.95 o 
  -7   8   4      246.98      225.72     69.40 o 
  -6   8   4       35.04       -7.80     57.09 o 
  -5   8   4       45.58      -24.21     79.62 o 
  -4   8   4       17.02      -48.57     66.47 o 
  -3   8   4       47.98      -47.61     72.54 o 
  -2   8   4      617.34      731.91     95.27 o 
  -1   8   4      555.27      714.16     93.30 o 
   0   8   4       18.54        7.79     61.11 o 
   1   8   4      151.43      159.02     56.92 o 
   2   8   4      343.77      399.95     89.30 o 
   3   8   4        0.78      -88.10     58.73 o 
   4   8   4       21.97       80.24     71.74 o 
   5   8   4     1132.91     1455.26    135.72 o 
   6   8   4       46.08       10.05     78.53 o 
   7   8   4        9.85     -108.90     72.60 o 
   8   8   4       31.08       -9.00     85.10 o 
   9   8   4      597.44      493.80    118.45 o 
  10   8   4      376.83      398.00    166.31 o 
  -8   9   4      115.71      138.71     76.83 o 
  -7   9   4        7.92       41.39    103.33 o 
  -6   9   4      129.36      201.04    107.20 o 
  -5   9   4        6.51      -78.28     74.16 o 
  -4   9   4      172.60       96.16     77.24 o 
  -3   9   4      317.99      348.25     94.32 o 
  -2   9   4       11.02      -86.48     71.18 o 
  -1   9   4        1.26      -87.69     71.84 o 
   0   9   4     1808.86     1675.33    126.40 o 
   1   9   4        6.56        1.51     71.61 o 
   2   9   4       11.94      -68.36     69.55 o 
   3   9   4      465.98      453.24    131.90 o 
   4   9   4      175.59      113.65     81.16 o 
   5   9   4        3.27      -68.60    141.61 o 
   6   9   4       40.63      -46.05     88.28 o 
   7   9   4      252.37      134.98     94.18 o 
   8   9   4       86.31      102.11     97.22 o 
  -6  10   4      404.28      317.90    101.07 o 
  -5  10   4       10.36      -31.68     87.90 o 
  -4  10   4      539.87      548.62    138.07 o 
  -3  10   4      101.00      208.11    100.78 o 
  -2  10   4      346.64      371.36    104.58 o 
  -1  10   4      103.99       37.44     86.28 o 
   0  10   4        0.48     -111.41     74.27 o 
   1  10   4      394.47      310.71    102.03 o 
   2  10   4       56.16      113.03     85.05 o 
   3  10   4      113.90      208.60     99.53 o 
   4  10   4      210.31      264.11    106.16 o 
   5  10   4      163.94      121.31    101.03 o 
 -13   0   5      307.26      355.68    163.84 o 
 -11   0   5     1496.83     1691.47    199.41 o 
  -9   0   5      385.16      347.25     67.14 o 
  -7   0   5     1587.56     1374.45     66.53 o 
  -5   0   5     4954.07     5032.57     97.87 o 
  -3   0   5     5734.21     6297.82    196.53 o 
  -1   0   5    31996.95    31848.65    339.30 o 
   1   0   5      359.93      223.82     63.48 o 
   3   0   5      673.04      607.76     24.15 o 
   5   0   5    33331.18    35440.21    335.93 o 
   7   0   5       10.85       46.22     33.53 o 
   9   0   5      549.88      509.79     88.10 o 
  11   0   5     4103.91     3768.42    246.34 o 
  13   0   5        0.85      -45.12    115.27 o 
 -14   1   5      310.24      599.20    226.99 o 
 -13   1   5        0.02     -123.94    182.70 o 
 -12   1   5     1025.63     1127.01    190.69 o 
 -11   1   5       48.02       81.96     74.23 o 
 -10   1   5      162.75       91.78     52.81 o 
  -9   1   5     7310.41     7242.95    120.78 o 
  -8   1   5     1411.47     1235.42     45.93 o 
  -7   1   5     3569.57     3758.64     65.75 o 
  -6   1   5       21.90       76.19     19.58 o 
  -5   1   5      102.60       64.48     16.78 o 
  -4   1   5     1552.10     1620.85     40.26 o 
  -3   1   5     2597.30     2752.55     37.92 o 
  -2   1   5    18403.67    20043.93    371.25 o 
  -1   1   5    10284.74    11187.48    198.87 o 
   0   1   5      148.24      161.52     14.58 o 
   1   1   5       97.10       68.83     27.30 o 
   2   1   5     3899.52     3911.56     92.21 o 
   3   1   5      137.17      140.12     18.70 o 
   4   1   5      282.36      305.23     18.18 o 
   5   1   5    29194.43    31451.73    257.96 o 
   6   1   5     4336.28     4065.68     65.55 o 
   7   1   5      777.32      660.10     40.91 o 
   8   1   5     1365.78     1209.19     68.47 o 
   9   1   5     8735.33     8658.55    132.03 o 
  10   1   5     3097.07     2932.09    104.27 o 
  11   1   5      202.94      218.92     88.67 o 
  12   1   5      471.42      431.36    107.40 o 
  13   1   5       18.98      -27.92     82.31 o 
  14   1   5      664.06      600.77    214.81 o 
 -14   2   5        6.80        5.16    107.42 o 
 -13   2   5      666.38      948.77    142.60 o 
 -12   2   5      322.64      295.08    131.40 o 
 -11   2   5       40.61       28.12     63.28 o 
 -10   2   5      756.37      701.00     76.98 o 
  -9   2   5       32.75      -18.01     35.21 o 
  -8   2   5       46.25       12.93     31.73 o 
  -7   2   5       34.43        1.71     26.71 o 
  -6   2   5     6430.24     6441.81     82.26 o 
  -5   2   5     1683.78     1514.72     71.11 o 
  -4   2   5     1686.35     1402.27     67.99 o 
  -3   2   5     2424.10     2382.25     41.25 o 
  -2   2   5     2028.10     2022.49     36.13 o 
  -1   2   5    47088.10    51656.84   1608.12 o 
   0   2   5    76730.96    86764.73   1448.50 o 
   1   2   5      105.18       44.30     24.95 o 
   2   2   5     4757.84     4897.73     82.42 o 
   3   2   5     9820.07    10308.01    140.92 o 
   4   2   5     3420.65     2857.73     50.44 o 
   5   2   5      146.50      209.08     25.59 o 
   6   2   5     1492.67     1393.01     45.46 o 
   7   2   5      688.68      649.97     60.97 o 
   8   2   5        2.54      -47.11     31.41 o 
   9   2   5      119.53      123.42     48.30 o 
  10   2   5       39.69       37.84     57.30 o 
  11   2   5      319.10      240.04     65.35 o 
  12   2   5       81.11       78.89     86.74 o 
  13   2   5      419.51      412.21    202.87 o 
  14   2   5       30.13     -127.44     94.30 o 
 -14   3   5      418.36      597.41    170.10 o 
 -13   3   5        3.16     -113.29    112.63 o 
 -12   3   5      367.47      347.32     90.83 o 
 -11   3   5      744.79      766.68     81.72 o 
 -10   3   5     1819.78     1827.05    140.75 o 
  -9   3   5      535.06      682.16     80.31 o 
  -8   3   5      199.60      174.32     48.63 o 
  -7   3   5     5816.35     5702.82    176.33 o 
  -6   3   5     6356.03     6101.90    265.56 o 
  -5   3   5      265.40      251.67     26.65 o 
  -4   3   5     3139.85     2928.10     81.05 o 
  -3   3   5     4695.62     4530.88    145.93 o 
  -2   3   5      409.59      404.04     32.04 o 
  -1   3   5     1606.12     1915.64     40.54 o 
   0   3   5       58.56       89.45     17.30 o 
   1   3   5     5009.53     5231.41    195.77 o 
   2   3   5     4260.36     4746.77     76.14 o 
   3   3   5      505.23      478.68     43.45 o 
   4   3   5        3.44       -2.31     24.28 o 
   5   3   5       19.90       30.20     19.84 o 
   6   3   5     3741.34     3408.16     67.43 o 
   7   3   5     1088.63     1008.65     69.21 o 
   8   3   5      126.72       28.86     43.47 o 
   9   3   5      157.16      184.11     53.07 o 
  10   3   5      166.58       80.76     56.39 o 
  11   3   5      386.99      500.40     79.14 o 
  12   3   5       89.19       49.32     63.59 o 
  13   3   5      294.10      423.36    122.15 o 
  14   3   5      635.42      574.14    138.72 o 
 -13   4   5      314.05      437.66    125.07 o 
 -12   4   5       13.55      -34.11     79.88 o 
 -11   4   5      118.63       99.24     65.11 o 
 -10   4   5      607.55      509.30     77.93 o 
  -9   4   5     3260.43     3246.76     95.55 o 
  -8   4   5       68.41       54.76     40.13 o 
  -7   4   5      535.12      683.72     70.02 o 
  -6   4   5     1083.91     1188.18     72.72 o 
  -5   4   5      477.80      481.66     37.87 o 
  -4   4   5      591.46      573.65     37.69 o 
  -3   4   5      579.86      603.71     45.24 o 
  -2   4   5     5035.08     5148.05    179.74 o 
  -1   4   5     4418.66     4438.15     69.47 o 
   0   4   5    18648.73    19919.08    426.27 o 
   1   4   5     2860.87     2958.85     92.86 o 
   2   4   5      387.38      371.47     35.45 o 
   3   4   5     4360.97     4508.82    119.38 o 
   4   4   5     1693.68     1603.65     59.37 o 
   5   4   5      715.12      765.02     45.78 o 
   6   4   5        7.29      -23.52     35.04 o 
   7   4   5     2277.19     2082.22     87.31 o 
   8   4   5       13.93       53.63     89.74 o 
   9   4   5       75.18       60.54     51.38 o 
  10   4   5        6.97      -67.80     52.23 o 
  11   4   5      414.55      446.52     82.47 o 
  12   4   5      170.54      210.21     78.55 o 
  13   4   5      845.94     1139.28    152.97 o 
 -13   5   5       17.59      -39.06     90.28 o 
 -12   5   5       53.55       49.49     90.35 o 
 -11   5   5        1.90      -46.31     66.79 o 
 -10   5   5        0.83      -92.76     70.00 o 
  -9   5   5     1085.37     1275.43    149.49 o 
  -8   5   5     2847.56     2796.16    177.79 o 
  -7   5   5     1476.83     1400.69    104.05 o 
  -6   5   5     1503.98     1424.29     97.98 o 
  -5   5   5      121.95      124.77     49.34 o 
  -4   5   5     3746.90     3537.56     76.58 o 
  -3   5   5     4641.34     4357.26    192.61 o 
  -2   5   5     1661.26     1517.88     83.45 o 
  -1   5   5     2234.52     2091.96     55.37 o 
   0   5   5      579.27      725.89     75.64 o 
   1   5   5     1351.40     1501.87    109.97 o 
   2   5   5      186.20      128.49     36.25 o 
   3   5   5     2431.63     2321.25     72.99 o 
   4   5   5      501.79      496.03     50.75 o 
   5   5   5      410.79      526.57     78.89 o 
   6   5   5     1493.11     1402.43     98.16 o 
   7   5   5       54.74       20.83     46.63 o 
   8   5   5     1826.49     1830.45     90.80 o 
   9   5   5       24.69      -20.81     55.53 o 
  10   5   5      270.24      169.73     66.93 o 
  11   5   5       68.73       74.67     65.46 o 
  12   5   5       76.60       40.68     69.47 o 
  13   5   5       96.85      160.24     69.68 o 
 -12   6   5      330.94      364.05    141.70 o 
 -11   6   5      134.04      122.31     77.84 o 
 -10   6   5        8.45      -85.56     57.04 o 
  -9   6   5       78.53       59.24     76.97 o 
  -8   6   5      773.38     1093.15    206.19 o 
  -7   6   5      491.78      471.67     67.02 o 
  -6   6   5     2738.80     2700.18    159.53 o 
  -5   6   5      113.27      172.29     48.19 o 
  -4   6   5      796.47      904.81     81.73 o 
  -3   6   5        0.28      -36.28     32.18 o 
  -2   6   5     4056.30     3465.29    153.46 o 
  -1   6   5     1000.11     1185.47     91.11 o 
   0   6   5        0.28      -51.56     34.38 o 
   1   6   5      124.14       89.92     40.53 o 
   2   6   5     5143.91     4804.70    128.93 o 
   3   6   5        6.56      -48.72     32.48 o 
   4   6   5        0.39      -32.12     48.55 o 
   5   6   5     1212.44     1496.43    167.88 o 
   6   6   5      950.24     1145.56    114.95 o 
   7   6   5      511.24      436.05    129.18 o 
   8   6   5       78.62       57.55     71.95 o 
   9   6   5       33.16        9.04     64.06 o 
  10   6   5       12.85      -83.76     55.84 o 
  11   6   5      372.13      353.60     82.44 o 
  12   6   5      155.49       32.57     70.77 o 
 -11   7   5        3.00       90.19     77.71 o 
 -10   7   5       46.83      -77.16     61.45 o 
  -9   7   5       32.09      -33.74     75.16 o 
  -8   7   5     2035.44     2045.13    158.33 o 
  -7   7   5       62.99       48.06     54.23 o 
  -6   7   5       32.04       -9.88     50.91 o 
  -5   7   5      103.60       35.78     51.10 o 
  -4   7   5      264.73      243.38     58.41 o 
  -3   7   5      236.01      347.45     81.76 o 
  -2   7   5        4.44      -53.98     50.12 o 
  -1   7   5       10.36      -65.89     49.02 o 
   0   7   5       61.94       -8.83     45.22 o 
   1   7   5      172.92      143.57     50.24 o 
   2   7   5      191.68       94.84     46.50 o 
   3   7   5       44.14       -4.75     55.77 o 
   4   7   5     2202.43     2160.02    120.43 o 
   5   7   5      334.85      471.80    146.39 o 
   6   7   5       11.65      -20.18     69.58 o 
   7   7   5       13.46      -43.12     70.43 o 
   8   7   5     2713.54     2690.03    152.53 o 
   9   7   5       74.92      111.75     93.25 o 
  10   7   5      201.80      198.16    107.01 o 
  11   7   5       11.65     -111.62     93.98 o 
 -10   8   5        0.13     -108.25     72.16 o 
  -9   8   5     1154.80     1182.64    217.20 o 
  -8   8   5      183.11      124.51     71.08 o 
  -7   8   5        1.61      -59.76     58.52 o 
  -6   8   5        2.30      -80.89     53.92 o 
  -5   8   5      384.18      288.50     66.46 o 
  -4   8   5       15.33      -64.98     68.91 o 
  -3   8   5      137.83      155.23     67.80 o 
  -2   8   5      852.09     1012.05    157.75 o 
  -1   8   5       73.67       71.33     53.53 o 
   0   8   5       41.93        5.88     49.06 o 
   1   8   5      175.98      121.97     55.21 o 
   2   8   5     1707.50     1720.55    149.44 o 
   3   8   5     1077.69     1118.10    113.83 o 
   4   8   5      237.36      332.66     89.63 o 
   5   8   5       18.24      -64.02     64.53 o 
   6   8   5      956.49      988.24    288.91 o 
   7   8   5       99.89      107.66     90.45 o 
   8   8   5      166.47       86.16    118.15 o 
   9   8   5      262.20      190.03    103.85 o 
  -8   9   5       71.64        0.25     87.58 o 
  -7   9   5      590.71      719.93     98.12 o 
  -6   9   5       52.48       64.80     88.25 o 
  -5   9   5      132.94       76.84     89.05 o 
  -4   9   5        9.79       -0.31     81.64 o 
  -3   9   5     1364.13     1727.86    143.17 o 
  -2   9   5       11.12      -11.26     57.46 o 
  -1   9   5      414.83      380.45     79.77 o 
   0   9   5      666.75      671.53     85.40 o 
   1   9   5      165.01      160.36     86.81 o 
   2   9   5        5.41       28.84     72.86 o 
   3   9   5      516.05      466.47    160.39 o 
   4   9   5       25.11     -109.92     73.28 o 
   5   9   5       48.83      -33.26     82.37 o 
   6   9   5      181.67      236.87     99.02 o 
   7   9   5      706.49      531.92    120.89 o 
   8   9   5       70.55       94.11    138.73 o 
  -5  10   5       13.04      -32.48     74.30 o 
  -4  10   5      206.92       93.38     76.42 o 
  -3  10   5       75.92       30.27     76.24 o 
  -2  10   5        1.85      -89.04     67.34 o 
  -1  10   5      340.85      383.44     86.44 o 
   0  10   5       43.15     -110.97     73.98 o 
   1  10   5      684.51      705.15    178.42 o 
   2  10   5        5.21      -26.33     80.19 o 
   3  10   5      228.77      174.61     97.63 o 
   4  10   5       95.32      118.85     92.44 o 
   5  10   5        0.50     -132.51     89.81 o 
 -14   0   6      776.81      684.52    185.42 o 
 -12   0   6     2127.23     2009.44    190.03 o 
 -10   0   6     1494.79     1484.17     93.84 o 
  -8   0   6    12433.68    12615.99    334.11 o 
  -6   0   6       22.38       -9.07     26.33 o 
  -4   0   6       12.08       14.38     16.39 o 
  -2   0   6      980.72      895.79     66.03 o 
   0   0   6    38025.35    42291.44    510.47 o 
   2   0   6     1837.93     1793.93     58.33 o 
   4   0   6    29095.94    30296.61    248.08 o 
   6   0   6     1015.92     1021.59     46.03 o 
   8   0   6    12940.88    12794.25    214.44 o 
  10   0   6       96.70      -13.67    101.76 o 
  12   0   6     2072.13     2033.15    204.35 o 
  14   0   6      940.73      842.60    214.89 o 
 -14   1   6      560.76      761.01    138.68 o 
 -13   1   6      853.84      887.36    133.03 o 
 -12   1   6     2276.31     2295.19    152.36 o 
 -11   1   6       65.34      -21.02     65.69 o 
 -10   1   6      419.32      371.97    144.00 o 
  -9   1   6     2441.04     2460.72     74.89 o 
  -8   1   6     3034.59     2802.74     63.24 o 
  -7   1   6        0.42       -0.90     21.74 o 
  -6   1   6     7148.65     7132.66    125.25 o 
  -5   1   6     1084.54     1220.28     40.25 o 
  -4   1   6     1082.29     1061.12     33.58 o 
  -3   1   6       45.26       41.00     10.89 o 
  -2   1   6     5910.11     5472.26     59.81 o 
  -1   1   6    15809.37    17705.53    120.23 o 
   0   1   6     3328.08     3960.95    113.35 o 
   1   1   6     1139.20      988.73     49.81 o 
   2   1   6     1038.79      819.63     47.92 o 
   3   1   6      121.47       93.76     19.21 o 
   4   1   6      289.56      222.77     17.74 o 
   5   1   6     5825.85     5748.31    110.17 o 
   6   1   6      945.34      988.31     32.31 o 
   7   1   6      208.93      158.53     25.37 o 
   8   1   6     1062.93     1092.94     77.20 o 
   9   1   6     1260.01     1228.59    100.91 o 
  10   1   6      927.22      873.88    109.56 o 
  11   1   6      276.07      315.68     92.19 o 
  12   1   6     1134.08     1142.87    142.52 o 
  13   1   6      755.08      836.59    135.03 o 
  14   1   6      725.88      641.45    131.69 o 
 -14   2   6        5.99      -13.99     95.15 o 
 -13   2   6        3.60      -26.73     97.12 o 
 -12   2   6      180.69      127.62    123.01 o 
 -11   2   6       89.79       -6.89     72.21 o 
 -10   2   6     2516.17     2388.75    188.13 o 
  -9   2   6     1375.41     1377.35     82.73 o 
  -8   2   6      790.28      744.22     79.20 o 
  -7   2   6     8413.34     8860.15    210.19 o 
  -6   2   6     2881.93     2830.27     55.90 o 
  -5   2   6       35.72       24.83     17.21 o 
  -4   2   6     1802.10     1727.06     77.79 o 
  -3   2   6    24846.30    26424.62    410.80 o 
  -2   2   6      987.27      885.76     26.41 o 
  -1   2   6    13175.48    13448.39    669.04 o 
   0   2   6      666.37      629.48     26.60 o 
   1   2   6      108.21      116.26     15.07 o 
   2   2   6     1710.87     1620.45     63.98 o 
   3   2   6     7870.70     7380.78     97.59 o 
   4   2   6      439.28      399.86     35.39 o 
   5   2   6      913.84      943.65     39.39 o 
   6   2   6     2163.40     2111.24     55.38 o 
   7   2   6      756.64      650.92     38.81 o 
   8   2   6     2333.35     2188.00     86.91 o 
   9   2   6      417.99      637.09     67.44 o 
  10   2   6       41.59       -0.16     47.23 o 
  11   2   6        4.90      -82.68     63.22 o 
  12   2   6       68.93       35.08     90.33 o 
  13   2   6      326.15      189.13    108.43 o 
  14   2   6       80.09       99.86    111.44 o 
 -14   3   6      370.34      361.94    164.67 o 
 -13   3   6      491.83      311.55    158.08 o 
 -12   3   6       18.05      -19.04     76.96 o 
 -11   3   6       84.91      117.69     78.77 o 
 -10   3   6        7.19      -32.01     48.77 o 
  -9   3   6     2076.27     1801.99    104.48 o 
  -8   3   6     1158.09     1201.13     63.62 o 
  -7   3   6       63.85      101.10     33.28 o 
  -6   3   6     1101.68     1183.95     81.15 o 
  -5   3   6      221.58      238.11     36.08 o 
  -4   3   6     7314.81     7331.19    197.78 o 
  -3   3   6       23.62       39.81     17.86 o 
  -2   3   6     2176.50     2149.74    105.93 o 
  -1   3   6    25140.18    26731.45    421.45 o 
   0   3   6    12183.28    11950.32    382.83 o 
   1   3   6     9759.59     9876.11    410.94 o 
   2   3   6      859.75      827.23     37.96 o 
   3   3   6     1504.05     1286.83     75.27 o 
   4   3   6     1234.46     1037.57     59.44 o 
   5   3   6     2622.10     2845.84    124.23 o 
   6   3   6        0.27        7.06     23.99 o 
   7   3   6      120.46       49.98     41.09 o 
   8   3   6       89.40      103.58     47.36 o 
   9   3   6      270.85      346.63     62.93 o 
  10   3   6        9.30      -27.11     53.04 o 
  11   3   6       84.55      -45.11     54.77 o 
  12   3   6      535.00      318.66    109.42 o 
  13   3   6      698.66      699.55    133.36 o 
  14   3   6       11.90      -99.78     93.49 o 
 -13   4   6       28.69       -4.76    108.60 o 
 -12   4   6        3.30     -111.58     74.39 o 
 -11   4   6       49.50      125.83     82.52 o 
 -10   4   6      606.63      692.87     80.02 o 
  -9   4   6      193.45      171.36     56.86 o 
  -8   4   6      414.99      486.65     74.30 o 
  -7   4   6     2561.62     2507.51     75.72 o 
  -6   4   6      891.73      968.40     91.79 o 
  -5   4   6     1465.93     1519.16     55.37 o 
  -4   4   6        7.50      -20.59     20.72 o 
  -3   4   6     6801.90     7165.18    205.70 o 
  -2   4   6       63.05       13.97     22.95 o 
  -1   4   6     1121.49     1235.18     47.77 o 
   0   4   6       43.84      112.57     30.95 o 
   1   4   6      636.50      629.78     42.11 o 
   2   4   6     1136.18     1038.30     45.02 o 
   3   4   6     2257.96     2237.08     93.17 o 
   4   4   6      176.26      177.71     37.21 o 
   5   4   6     1240.19     1240.40     58.13 o 
   6   4   6     3259.91     2915.87    186.82 o 
   7   4   6     1082.92     1008.13    103.27 o 
   8   4   6      619.08      690.53     73.81 o 
   9   4   6        2.36       -5.37     52.31 o 
  10   4   6      108.43      106.11     62.47 o 
  11   4   6       16.15      -73.55     58.50 o 
  12   4   6       83.53        3.34     90.59 o 
  13   4   6       10.94     -101.92     87.11 o 
 -13   5   6       87.38      -37.55     86.14 o 
 -12   5   6      226.01      240.49    101.40 o 
 -11   5   6      381.65      295.11     96.09 o 
 -10   5   6       92.15      -18.00     55.93 o 
  -9   5   6       15.10       38.90     65.35 o 
  -8   5   6      654.38      678.93     65.38 o 
  -7   5   6       68.79       90.81     41.34 o 
  -6   5   6     2778.96     2909.07    196.18 o 
  -5   5   6      208.29      127.00     31.93 o 
  -4   5   6     1927.46     1784.38     53.58 o 
  -3   5   6      723.87      863.52     98.87 o 
  -2   5   6      142.20      123.98     29.96 o 
  -1   5   6     1282.47     1110.01     50.09 o 
   0   5   6     5293.78     5203.99    204.43 o 
   1   5   6     3204.40     2988.55     78.69 o 
   2   5   6       14.10      -26.55     29.14 o 
   3   5   6      425.98      482.79     50.66 o 
   4   5   6       66.86       52.82     36.99 o 
   5   5   6     3013.67     2921.83    192.17 o 
   6   5   6     1914.59     1596.93    104.28 o 
   7   5   6     1255.75     1276.95    150.84 o 
   8   5   6        5.30      -48.62     61.84 o 
   9   5   6        1.80      -47.96     52.38 o 
  10   5   6        0.01       18.48     56.14 o 
  11   5   6      251.76      357.98    100.72 o 
  12   5   6        5.22      -66.39     57.54 o 
 -12   6   6       79.13       67.51     96.91 o 
 -11   6   6       71.37       46.72     96.68 o 
 -10   6   6        6.63      -71.16     62.56 o 
  -9   6   6     1724.12     1765.15    113.70 o 
  -8   6   6       68.74      111.38     64.88 o 
  -7   6   6      126.93       44.35     45.91 o 
  -6   6   6      221.66      233.20     48.52 o 
  -5   6   6     4809.36     4916.19    302.25 o 
  -4   6   6       62.17        7.76     40.95 o 
  -3   6   6       16.98      -17.18     31.39 o 
  -2   6   6      197.68      222.42     42.88 o 
  -1   6   6     2585.71     2490.08     86.40 o 
   0   6   6       83.65      103.42     41.82 o 
   1   6   6     1520.49     1412.20     99.13 o 
   2   6   6     1111.00     1086.15     69.03 o 
   3   6   6       20.78      -50.40     34.57 o 
   4   6   6        0.92      -58.54     47.97 o 
   5   6   6     2775.91     2650.20    126.68 o 
   6   6   6      250.55      188.57     79.00 o 
   7   6   6      578.88      499.52     97.90 o 
   8   6   6      214.12      196.17     86.12 o 
   9   6   6      682.35      728.21    120.16 o 
  10   6   6       19.23      -94.80     76.60 o 
  11   6   6      284.21      153.94     76.02 o 
  12   6   6      110.82      -13.99     74.33 o 
 -11   7   6      624.30      786.88    129.25 o 
 -10   7   6      118.25       66.59     74.28 o 
  -9   7   6        1.34      -83.25     63.04 o 
  -8   7   6      235.06      283.29     94.65 o 
  -7   7   6      298.43      283.73     59.77 o 
  -6   7   6       86.91       23.61     47.10 o 
  -5   7   6       25.19      -39.09     43.18 o 
  -4   7   6      414.78      410.56     55.35 o 
  -3   7   6     1114.27     1164.10     73.10 o 
  -2   7   6      389.63      479.41     66.11 o 
  -1   7   6       29.20      -18.70     42.84 o 
   0   7   6      345.56      416.98     61.01 o 
   1   7   6      971.71     1245.38     83.68 o 
   2   7   6       94.64       -0.27     56.77 o 
   3   7   6        4.22      -33.66     57.56 o 
   4   7   6     2776.55     2790.25    138.14 o 
   5   7   6     3432.34     3385.60    152.21 o 
   6   7   6       38.47      -75.17     68.21 o 
   7   7   6      395.09      518.39    101.80 o 
   8   7   6      425.44      335.65     99.80 o 
   9   7   6        5.03      -77.25     79.10 o 
  10   7   6      286.84      201.49    140.71 o 
  11   7   6     1372.20     1660.67    222.96 o 
  -9   8   6      908.72      855.41    106.31 o 
  -8   8   6       18.36      -47.62     64.08 o 
  -7   8   6        2.79      -71.53     47.69 o 
  -6   8   6      379.90      320.95     66.38 o 
  -5   8   6      198.85      240.64     60.84 o 
  -4   8   6      307.65      345.97     72.16 o 
  -3   8   6       60.25       24.43     59.06 o 
  -2   8   6      170.31       24.53     59.06 o 
  -1   8   6      159.81       69.22     54.85 o 
   0   8   6       29.53       44.27     50.40 o 
   1   8   6      133.56      134.18     55.37 o 
   2   8   6      158.71      226.88    123.83 o 
   3   8   6      148.34       84.90     72.10 o 
   4   8   6       88.08       -0.90     67.29 o 
   5   8   6       91.42       75.18     77.51 o 
   6   8   6     1440.93     1599.60    143.77 o 
   7   8   6      223.36      248.03     96.32 o 
   8   8   6       44.93      -92.29     83.47 o 
   9   8   6      448.19      585.51    121.56 o 
  -8   9   6        9.57      -12.35     75.70 o 
  -7   9   6       98.40      -17.37     73.49 o 
  -6   9   6      221.70      202.48     77.81 o 
  -5   9   6      133.16      153.17     88.49 o 
  -4   9   6      178.44      147.97     74.78 o 
  -3   9   6      465.59      401.30     85.42 o 
  -2   9   6       92.98       43.52     65.66 o 
  -1   9   6        2.21        3.60     61.11 o 
   0   9   6     1625.94     1777.69     98.42 o 
   1   9   6       70.51      -65.85     67.40 o 
   2   9   6       37.78       -6.01     72.77 o 
   3   9   6       37.22       47.03     74.41 o 
   4   9   6      315.02      285.66     97.49 o 
   5   9   6      103.59      166.59     94.08 o 
   6   9   6       33.04       24.26     89.32 o 
   7   9   6       55.24       99.39     98.68 o 
  -5  10   6        0.38      -90.41     81.88 o 
  -4  10   6      386.17      364.22     89.53 o 
  -3  10   6       78.24      146.10     79.60 o 
  -2  10   6       28.86      -27.36     73.22 o 
  -1  10   6       20.76      -67.52     65.36 o 
   0  10   6        6.09     -115.67     77.11 o 
   1  10   6      116.03      111.70     89.26 o 
   2  10   6      195.11      120.51     96.70 o 
   3  10   6       58.42       31.39    113.70 o 
   4  10   6       92.27      -27.19     89.09 o 
   5  10   6        0.81      -72.23     85.76 o 
 -13   0   7      235.46      121.85    158.90 o 
 -11   0   7     1761.39     1716.99    174.71 o 
  -9   0   7       71.21       52.24     56.89 o 
  -7   0   7      941.64     1178.17     91.06 o 
  -5   0   7      782.78      639.10    117.90 o 
  -3   0   7     7607.47     6944.69    187.89 o 
  -1   0   7     3360.81     3306.38     65.27 o 
   1   0   7     2617.29     2201.95     65.24 o 
   3   0   7      973.25      981.08     50.74 o 
   5   0   7    20775.75    22220.65    207.92 o 
   7   0   7     3277.42     3008.28     76.06 o 
   9   0   7       16.31      -49.73     69.00 o 
  11   0   7     5048.09     4884.70    281.09 o 
  13   0   7      242.67      182.29    160.06 o 
 -14   1   7      232.45      288.02    159.73 o 
 -13   1   7      698.27      600.69    122.76 o 
 -12   1   7      139.78      170.24     97.77 o 
 -11   1   7      143.60       83.86     69.45 o 
 -10   1   7       29.51       17.40     61.11 o 
  -9   1   7    12670.90    12189.64    184.63 o 
  -8   1   7       16.85       -9.55     25.75 o 
  -7   1   7      566.26      528.06     35.94 o 
  -6   1   7        9.18       21.99     23.99 o 
  -5   1   7     7782.75     7513.39    225.98 o 
  -4   1   7     2173.71     2131.40     39.38 o 
  -3   1   7     1592.14     1504.72     38.38 o 
  -2   1   7       90.81      171.56     37.77 o 
  -1   1   7       23.37       -2.81     25.29 o 
   0   1   7     2411.19     2375.22     39.80 o 
   1   1   7      325.82      297.82     17.74 o 
   2   1   7     5481.95     5541.69     88.65 o 
   3   1   7       97.95      179.19     71.66 o 
   4   1   7      648.98      711.72     37.10 o 
   5   1   7     9251.27     9365.21    123.31 o 
   6   1   7     4690.44     4813.17     61.83 o 
   7   1   7     5219.94     5163.86     79.15 o 
   8   1   7      924.97     1043.43     73.93 o 
   9   1   7      854.54      848.83    103.26 o 
  10   1   7       26.05       39.40     68.32 o 
  11   1   7      693.39      673.60    118.29 o 
  12   1   7      200.52      124.29     86.31 o 
  13   1   7      667.80      623.27    138.57 o 
  14   1   7      176.22       73.07    102.70 o 
 -14   2   7      521.59      538.96    120.00 o 
 -13   2   7      359.48      369.44    104.85 o 
 -12   2   7     1532.68     1286.05    205.67 o 
 -11   2   7       15.54      -87.58     62.43 o 
 -10   2   7     1263.54     1465.50    120.95 o 
  -9   2   7      403.91      357.09     63.06 o 
  -8   2   7     1054.18     1018.99     52.92 o 
  -7   2   7      981.59     1053.33     44.56 o 
  -6   2   7     4861.10     4951.51    104.57 o 
  -5   2   7     1136.53     1099.44     34.94 o 
  -4   2   7     3624.45     3679.96     93.45 o 
  -3   2   7    11700.38    11634.52    100.41 o 
  -2   2   7        1.22      -16.15     12.61 o 
  -1   2   7    11142.47    11098.79    289.49 o 
   0   2   7     2828.63     2543.59     44.41 o 
   1   2   7     2952.24     2767.36     44.67 o 
   2   2   7      347.77      399.23     37.74 o 
   3   2   7      816.47      806.23     39.12 o 
   4   2   7      575.83      597.90     39.62 o 
   5   2   7      382.04      342.25     26.88 o 
   6   2   7     1631.21     1539.44     38.18 o 
   7   2   7       20.64      -38.28     25.52 o 
   8   2   7     2576.12     2370.04     89.78 o 
   9   2   7        3.35      -11.28     41.77 o 
  10   2   7       28.88      -57.05     65.11 o 
  11   2   7      299.07      416.39    106.01 o 
  12   2   7      587.91      622.87    208.88 o 
  13   2   7      263.95      254.36    113.21 o 
  14   2   7       53.56      -46.60    105.72 o 
 -14   3   7      747.91      797.81    190.85 o 
 -13   3   7        0.36      -57.63    141.61 o 
 -12   3   7       18.30     -100.03     78.69 o 
 -11   3   7      216.26      157.83     80.19 o 
 -10   3   7       14.99      -97.02     64.68 o 
  -9   3   7      125.07       42.45     52.58 o 
  -8   3   7      942.85     1150.75    106.86 o 
  -7   3   7     4710.14     4695.47    109.90 o 
  -6   3   7        3.63      -21.21     25.01 o 
  -5   3   7       42.25       20.90     22.87 o 
  -4   3   7     7159.73     7338.27    106.36 o 
  -3   3   7     1218.50     1192.14     37.02 o 
  -2   3   7     1583.74     1608.98    111.15 o 
  -1   3   7     6777.77     7487.03     85.04 o 
   0   3   7    12379.30    13698.69    186.14 o 
   1   3   7     2514.20     2791.31     66.87 o 
   2   3   7     4311.53     3695.74     72.69 o 
   3   3   7     2800.51     2573.81     64.24 o 
   4   3   7      612.98      670.70     45.50 o 
   5   3   7     3397.82     3390.57    121.78 o 
   6   3   7    11935.62    12095.13    471.44 o 
   7   3   7      991.97     1081.83     70.87 o 
   8   3   7      757.50      821.17     73.52 o 
   9   3   7      344.77      390.27     64.42 o 
  10   3   7     1334.91     1398.81    115.15 o 
  11   3   7      213.60      128.45     83.22 o 
  12   3   7       89.84      126.03    104.18 o 
  13   3   7      105.38      181.01    110.08 o 
 -13   4   7       52.14      -20.83     81.24 o 
 -12   4   7        9.40      -97.91     75.52 o 
 -11   4   7       15.77       53.15     74.39 o 
 -10   4   7      138.17        9.39     72.31 o 
  -9   4   7       22.95       12.49     52.63 o 
  -8   4   7        0.84      -63.33     42.22 o 
  -7   4   7       11.58       -0.24     33.76 o 
  -6   4   7       40.30       10.21     25.58 o 
  -5   4   7      961.49      933.58     45.88 o 
  -4   4   7     2908.07     2916.53     96.91 o 
  -3   4   7      467.61      520.78     37.85 o 
  -2   4   7     5723.76     5706.96    252.44 o 
  -1   4   7    18698.42    19115.95    640.36 o 
   0   4   7    25493.77    26709.69    337.99 o 
   1   4   7       29.94       56.62     28.45 o 
   2   4   7     4717.81     4300.40     84.38 o 
   3   4   7      343.72      312.92     37.50 o 
   4   4   7      376.57      344.66     39.60 o 
   5   4   7     6410.18     6145.90    620.71 o 
   6   4   7      174.68      191.30     67.32 o 
   8   4   7      314.63      273.23     57.76 o 
   9   4   7     2388.24     2388.12    124.85 o 
  10   4   7       46.93      -79.58     53.05 o 
  11   4   7       52.09      -55.50     60.18 o 
  12   4   7      522.13      676.23    133.30 o 
  13   4   7      104.90       54.24    105.46 o 
 -13   5   7        1.17     -125.26     83.50 o 
 -12   5   7      444.37      502.63    169.11 o 
 -11   5   7      365.27      412.97    101.56 o 
 -10   5   7      311.63      280.65     91.81 o 
  -9   5   7     1093.96     1050.16     92.78 o 
  -8   5   7     2603.26     2644.40    107.34 o 
  -7   5   7      799.26      910.31    111.00 o 
  -6   5   7     1573.65     1547.04     64.68 o 
  -5   5   7     1023.22     1011.85     62.50 o 
  -4   5   7     2963.89     2806.50     65.34 o 
  -3   5   7     2454.91     2510.15    135.06 o 
  -2   5   7       88.87       37.47     27.40 o 
  -1   5   7     3494.92     3700.88    131.88 o 
   0   5   7     1388.92     1277.43    102.03 o 
   1   5   7      244.39      266.99     38.51 o 
   2   5   7      770.50      846.61     54.25 o 
   3   5   7     3216.47     3429.04    113.49 o 
   4   5   7     4824.72     4531.94    108.33 o 
   5   5   7       52.65      103.17     61.84 o 
   6   5   7     1281.26     1435.29    123.80 o 
   7   5   7       33.26      -54.81     63.10 o 
   8   5   7     1014.58      922.73    118.27 o 
   9   5   7      208.04       85.62     89.74 o 
  10   5   7        6.29      -74.78     49.85 o 
  11   5   7      482.90      374.80     77.66 o 
  12   5   7       13.57       13.82     78.62 o 
 -12   6   7      505.51      541.03    115.69 o 
 -11   6   7      151.76       32.89     88.08 o 
 -10   6   7        0.42      -95.98     74.34 o 
  -9   6   7       29.83      172.86     68.80 o 
  -8   6   7      161.50      200.56     69.47 o 
  -7   6   7       75.96       -4.75     43.17 o 
  -6   6   7     2823.32     3067.70    227.93 o 
  -5   6   7      701.30      863.10    131.79 o 
  -4   6   7        1.02      -32.95     30.78 o 
  -3   6   7      195.20      201.00     37.54 o 
  -2   6   7     6239.77     6035.47    207.13 o 
  -1   6   7      182.67      207.91     40.48 o 
   0   6   7      137.45       57.90     41.68 o 
   1   6   7       45.11      -41.65     33.66 o 
   2   6   7     1231.63     1184.88     97.71 o 
   3   6   7       49.91      -28.82     37.51 o 
   4   6   7       99.57      108.96     66.15 o 
   5   6   7     3763.75     3788.57    151.63 o 
   6   6   7      241.66      209.04     81.22 o 
   7   6   7      486.73      377.99     92.53 o 
   8   6   7       15.76      -65.24     71.36 o 
   9   6   7       27.89      -63.53     78.71 o 
  10   6   7      329.56      342.44    101.13 o 
  11   6   7      218.34      231.03    102.49 o 
 -11   7   7        2.79        2.29     92.55 o 
 -10   7   7      582.05      514.13    115.73 o 
  -9   7   7       57.31       76.78     66.07 o 
  -8   7   7     2120.40     2032.04    117.40 o 
  -7   7   7        7.23      -10.49     61.08 o 
  -6   7   7      553.75      605.37     72.82 o 
  -5   7   7      232.27      257.78     64.62 o 
  -4   7   7        0.51      -41.33     43.20 o 
  -3   7   7      997.88      967.35     71.56 o 
  -2   7   7       29.22      -38.58     55.75 o 
  -1   7   7      309.24      252.15     55.15 o 
   0   7   7      583.50      740.85     73.50 o 
   1   7   7      107.74       69.45     46.23 o 
   2   7   7       69.82       67.45     48.47 o 
   3   7   7        0.88      -81.63     54.42 o 
   4   7   7     1158.74     1438.39    120.86 o 
   5   7   7       45.00       66.68     72.16 o 
   6   7   7       97.79       70.32     75.07 o 
   7   7   7       51.11       25.02     76.91 o 
   8   7   7     1746.86     1977.41    164.34 o 
   9   7   7      122.85       97.89     93.17 o 
  10   7   7        7.75      -40.03     85.31 o 
  -9   8   7      299.11      290.80     84.20 o 
  -8   8   7      136.49       34.81     83.74 o 
  -7   8   7      155.81      134.35     69.30 o 
  -6   8   7      776.55      776.48     95.95 o 
  -5   8   7       15.81      -44.75     50.32 o 
  -4   8   7     1145.83     1365.28     86.32 o 
  -3   8   7      183.30       85.04     57.53 o 
  -2   8   7      810.82      901.01    110.78 o 
  -1   8   7      719.60      866.98     84.60 o 
   0   8   7      161.78      152.78     62.59 o 
   1   8   7      154.33      159.86     59.48 o 
   2   8   7      289.48      243.97    110.82 o 
   3   8   7      174.07      138.73     73.23 o 
   4   8   7       11.53      -59.18     69.02 o 
   5   8   7      360.68      320.79     94.89 o 
   6   8   7       13.09      -69.20     80.36 o 
   7   8   7       69.45       19.05    133.38 o 
   8   8   7      176.70      105.54    118.15 o 
   9   8   7      294.56      268.60    116.73 o 
  -7   9   7      632.79      606.81    121.05 o 
  -6   9   7      190.89      205.49     79.34 o 
  -5   9   7       24.06       11.60     71.05 o 
  -4   9   7        0.08      -22.92     64.53 o 
  -3   9   7      936.63      936.48    102.59 o 
  -2   9   7       14.05      -71.50     65.04 o 
  -1   9   7      177.88      115.72     68.27 o 
   0   9   7       10.07        4.23     59.39 o 
   1   9   7       90.62      -28.53     72.18 o 
   2   9   7      146.04      107.78     80.98 o 
   3   9   7      609.69      639.65    107.84 o 
   4   9   7        0.96     -113.20     78.22 o 
   5   9   7      102.35      147.74     93.92 o 
   6   9   7      260.60      228.55    161.62 o 
   7   9   7       57.27       18.77     97.72 o 
  -5  10   7      111.81        0.18     78.31 o 
  -4  10   7      464.55      645.58    145.76 o 
  -3  10   7       10.73       -4.59     78.60 o 
  -2  10   7       38.84      -61.69     71.62 o 
  -1  10   7      597.49      637.94     94.94 o 
   0  10   7       23.81      -10.05     84.28 o 
   1  10   7      239.65      310.97     99.62 o 
   2  10   7       19.85       77.66     93.14 o 
   3  10   7      172.59      196.13     94.73 o 
   4  10   7       60.90     -103.93     84.00 o 
 -14   0   8       39.32     -220.08    146.72 o 
 -12   0   8      139.54      231.03    145.57 o 
 -10   0   8     1844.75     1996.06    107.97 o 
  -8   0   8     6291.78     6263.46    211.60 o 
  -6   0   8     2960.46     2438.06     68.27 o 
  -4   0   8      742.92      676.62     70.97 o 
  -2   0   8     1108.04      967.91    128.36 o 
   0   0   8     2954.10     2753.37     71.44 o 
   2   0   8      392.57      413.43     42.61 o 
   4   0   8    13149.34    13084.44    259.60 o 
   6   0   8      163.80      190.59     48.55 o 
   8   0   8     7188.03     7110.15    177.76 o 
  10   0   8       30.68        8.73    105.22 o 
  12   0   8      331.16      221.48    136.18 o 
  14   0   8      369.27      508.49    179.98 o 
 -14   1   8       11.73      -72.14     97.23 o 
 -13   1   8      149.27       -1.91     87.34 o 
 -12   1   8     1786.45     1775.19    142.19 o 
 -11   1   8        0.36      -65.87     59.55 o 
 -10   1   8       11.13      -76.31     58.37 o 
  -9   1   8      122.15      217.04     53.85 o 
  -8   1   8     1012.46      996.31     70.09 o 
  -7   1   8       17.66      -38.59     25.73 o 
  -6   1   8     4794.05     4535.14     80.97 o 
  -5   1   8      241.87      254.70     26.76 o 
  -4   1   8     1435.62     1369.30     40.31 o 
  -3   1   8      685.83      654.56     50.84 o 
  -2   1   8    14987.17    14482.84    227.03 o 
  -1   1   8      971.19      883.57     29.57 o 
   0   1   8      139.06      181.87     21.45 o 
   1   1   8      391.03      440.49     27.63 o 
   2   1   8       12.93       10.85     16.72 o 
   3   1   8      217.37      156.66     24.48 o 
   4   1   8      237.83      278.64     31.51 o 
   5   1   8     7092.67     7370.07    136.06 o 
   6   1   8        7.66       10.88     21.44 o 
   7   1   8      440.46      471.92     38.02 o 
   8   1   8      178.46      190.04     39.85 o 
   9   1   8      356.22      300.96     78.50 o 
  10   1   8     2030.19     1897.60    130.99 o 
  11   1   8       80.07       88.91     78.81 o 
  12   1   8      640.99      646.87    119.48 o 
  13   1   8       40.05       68.73    104.30 o 
  14   1   8      867.13      594.83    134.19 o 
 -14   2   8       22.94      -21.30    104.80 o 
 -13   2   8       32.19      -74.76    110.16 o 
 -12   2   8      255.19      228.56    129.26 o 
 -11   2   8     1075.59     1097.96    170.02 o 
 -10   2   8     2777.36     2666.60    127.87 o 
  -9   2   8     2733.21     2448.32    281.42 o 
  -8   2   8     1106.58     1075.29     54.71 o 
  -7   2   8     4492.89     4261.51    116.91 o 
  -6   2   8     3468.37     3258.12     84.16 o 
  -5   2   8       19.53      -26.29     17.53 o 
  -4   2   8      193.46      250.70     33.44 o 
  -3   2   8    11928.78    12271.10    105.91 o 
  -2   2   8      116.36      120.84     19.36 o 
  -1   2   8     1279.96     1176.62     33.25 o 
   0   2   8     9770.80    10172.48     95.49 o 
   1   2   8      205.61      213.69     22.58 o 
   2   2   8     2000.51     1971.13     53.30 o 
   3   2   8     1440.97     1303.25     48.94 o 
   4   2   8     3279.24     3532.30     74.32 o 
   5   2   8     3751.71     3539.70     77.11 o 
   6   2   8     1073.37     1046.45     89.24 o 
   7   2   8      200.11      153.58     31.43 o 
   8   2   8      537.39      500.65     57.89 o 
   9   2   8       10.98        8.61     62.13 o 
  10   2   8      332.48      174.27    139.80 o 
  11   2   8      882.69      906.61    126.28 o 
  12   2   8       29.99       97.77     93.66 o 
  13   2   8      576.67      487.02    123.98 o 
 -13   3   8      342.94      250.46    169.94 o 
 -12   3   8        0.13      -55.69     75.65 o 
 -11   3   8        7.13      -35.18     67.41 o 
 -10   3   8        8.27      -58.96     61.32 o 
  -9   3   8      417.33      333.56     81.25 o 
  -8   3   8     1161.19     1266.99     76.69 o 
  -7   3   8       13.71        2.85     30.29 o 
  -6   3   8      282.44      333.27     33.51 o 
  -5   3   8     1196.60     1081.48     38.96 o 
  -4   3   8     6092.90     6134.45    191.44 o 
  -3   3   8      509.25      542.37     32.79 o 
  -2   3   8     1376.07     1551.50     63.15 o 
  -1   3   8    25179.51    27120.42    488.11 o 
   0   3   8    12031.47    13399.35    190.83 o 
   1   3   8     1355.21     1343.80     39.07 o 
   2   3   8     1899.10     1898.75     56.74 o 
   3   3   8     6936.97     6463.59    127.57 o 
   4   3   8      312.92      313.23     37.67 o 
   5   3   8     9680.36     9944.80    273.59 o 
   6   3   8        0.12       10.02     31.30 o 
   7   3   8      642.23      647.29     95.91 o 
   8   3   8     2911.74     3180.27    127.57 o 
   9   3   8     3815.88     3792.17    127.00 o 
  10   3   8      516.20      408.84     96.05 o 
  11   3   8      184.79      178.29     93.48 o 
  12   3   8     1211.28     1326.77    159.57 o 
  13   3   8       80.21       -6.07     93.15 o 
 -13   4   8       73.94      -39.44     85.13 o 
 -12   4   8      159.88       -9.01     85.08 o 
 -11   4   8      203.96      242.46    174.88 o 
 -10   4   8       15.24      -12.59     64.51 o 
  -9   4   8       10.80      -83.13     55.96 o 
  -8   4   8       15.49      -15.36     45.71 o 
  -7   4   8      860.19      959.06     79.07 o 
  -6   4   8      144.97      126.45     30.15 o 
  -5   4   8      165.28      164.76     29.30 o 
  -4   4   8     2019.02     1870.72     85.93 o 
  -3   4   8      231.34      201.15     29.44 o 
  -2   4   8      645.18      626.40     39.11 o 
  -1   4   8     8227.91     8835.03    417.91 o 
   0   4   8    18307.60    19000.24    563.70 o 
   1   4   8      855.51     1046.29     54.09 o 
   2   4   8     7476.52     7004.31    109.97 o 
   3   4   8     2539.38     2337.96     68.49 o 
   4   4   8      388.49      329.91     41.69 o 
   5   4   8     4877.18     5176.53    130.46 o 
   6   4   8     4902.46     4517.16    158.82 o 
   7   4   8       76.15       30.13     86.62 o 
   8   4   8       72.46       45.38     68.22 o 
   9   4   8      202.50      237.45    111.04 o 
  10   4   8      437.53      461.33     88.08 o 
  11   4   8      487.58      123.32     95.16 o 
  12   4   8       92.76       71.39     91.49 o 
  13   4   8        5.71      -63.56    108.74 o 
 -12   5   8      488.98      557.02    165.41 o 
 -11   5   8       22.56       44.11     83.69 o 
 -10   5   8      543.21      592.76    105.74 o 
  -9   5   8        3.37      -40.89     92.13 o 
  -8   5   8      230.09      183.52     79.27 o 
  -7   5   8      321.56      231.81     58.58 o 
  -6   5   8     3582.78     3779.57    232.47 o 
  -5   5   8     1832.89     1739.94     71.26 o 
  -4   5   8     1547.47     1423.14     51.76 o 
  -3   5   8     2019.60     2116.92    104.69 o 
  -2   5   8      338.53      390.96     38.40 o 
  -1   5   8      311.92      359.18     36.41 o 
   0   5   8     1723.04     1473.73     83.98 o 
   1   5   8     2611.22     2453.17     71.52 o 
   2   5   8     1053.99     1128.40     62.39 o 
   3   5   8      235.45      199.81     49.46 o 
   4   5   8      142.24      175.83     44.77 o 
   5   5   8      378.12      356.60     79.29 o 
   6   5   8       21.45      -71.36     56.37 o 
   7   5   8      843.68      910.99    111.54 o 
   8   5   8      725.15      656.69    107.88 o 
   9   5   8      126.90      -22.19     71.71 o 
  10   5   8      150.58      104.50     76.97 o 
  11   5   8      401.82      330.47     93.98 o 
  12   5   8      370.06      202.89     87.47 o 
 -12   6   8        0.30        0.10     92.51 o 
 -11   6   8       25.05      -47.43     85.79 o 
 -10   6   8       28.74      -49.80     79.25 o 
  -9   6   8     2533.63     2626.96    146.09 o 
  -8   6   8       82.18       51.56     63.59 o 
  -7   6   8      498.69      518.61     77.90 o 
  -6   6   8      863.80      989.71    153.29 o 
  -5   6   8       19.61       -0.48     38.35 o 
  -4   6   8        1.21      -45.46     30.31 o 
  -3   6   8      298.85      309.15     40.76 o 
  -2   6   8        9.61       21.36     30.33 o 
  -1   6   8        7.96      -39.69     26.64 o 
   0   6   8      728.87      750.01     59.61 o 
   1   6   8     1005.52     1123.85     63.54 o 
   2   6   8      456.40      509.82     61.18 o 
   3   6   8     3157.15     3098.05     99.43 o 
   4   6   8       77.04      150.62     76.57 o 
   5   6   8     2304.93     2371.40    130.05 o 
   6   6   8     1291.99     1352.99    143.43 o 
   7   6   8      542.99      559.48     98.02 o 
   8   6   8      269.59      386.12     96.34 o 
   9   6   8      170.17       86.42     89.10 o 
  10   6   8       63.70      -26.59     82.62 o 
  11   6   8       66.70       64.32     88.45 o 
 -10   7   8      656.81      596.65    122.18 o 
  -9   7   8       83.94       67.18     93.15 o 
  -8   7   8       31.50       23.97     64.07 o 
  -7   7   8      990.62     1032.10     97.50 o 
  -6   7   8      474.17      396.83     74.95 o 
  -5   7   8      283.90      317.42     55.46 o 
  -4   7   8      531.98      610.32     64.58 o 
  -3   7   8     2728.13     2611.92    128.27 o 
  -2   7   8       33.11      -13.12     49.90 o 
  -1   7   8       12.90      -58.54     43.40 o 
   0   7   8       10.18      -24.44     40.44 o 
   1   7   8      557.20      669.54    124.12 o 
   2   7   8        0.04      -15.72     46.30 o 
   3   7   8        1.82      -72.09     58.29 o 
   4   7   8       50.48       -4.50     63.46 o 
   5   7   8        3.33      -39.01     69.20 o 
   6   7   8        2.31      -78.26     65.40 o 
   7   7   8      755.46      909.01    121.61 o 
   8   7   8       39.27       10.04     87.99 o 
   9   7   8      199.97       72.58    153.63 o 
  10   7   8        0.03      -33.35     88.05 o 
  -9   8   8      526.25      542.34    122.92 o 
  -8   8   8      133.25       18.93     67.66 o 
  -7   8   8      177.21      165.19     73.10 o 
  -6   8   8       30.46       34.72     66.07 o 
  -5   8   8      132.84       78.68     56.89 o 
  -4   8   8      702.40      813.79     74.83 o 
  -3   8   8      235.76      245.99     67.84 o 
  -2   8   8       81.52       34.83     59.10 o 
  -1   8   8       36.39        3.87     57.77 o 
   0   8   8        0.42      -34.84     50.92 o 
   1   8   8      395.44      369.85     67.18 o 
   2   8   8      558.97      720.23    107.30 o 
   3   8   8      146.44       13.37     69.54 o 
   4   8   8        7.19      -76.49     68.05 o 
   5   8   8       23.34      -14.99     75.78 o 
   6   8   8      193.70      138.72     90.17 o 
   7   8   8      155.26      116.73     96.99 o 
   8   8   8       13.81      -99.75     81.80 o 
   9   8   8      191.83      145.26    117.90 o 
  -7   9   8      250.95      183.55     77.28 o 
  -6   9   8       57.10      -42.32     66.65 o 
  -5   9   8      318.21      332.25     86.27 o 
  -4   9   8      277.59      237.89     80.91 o 
  -3   9   8      370.75      417.06     86.54 o 
  -2   9   8        5.91      -28.87     65.16 o 
  -1   9   8       12.61       36.54     60.72 o 
   0   9   8      259.48      185.01     70.79 o 
   1   9   8        3.98      -64.44     83.16 o 
   2   9   8      150.15       70.86    139.23 o 
   3   9   8       19.17      -46.20     97.32 o 
   4   9   8        9.55      -12.03    141.61 o 
   5   9   8        0.05      -39.32     86.78 o 
   6   9   8       38.68       32.60     97.22 o 
   7   9   8       15.22       19.71     93.26 o 
  -4  10   8      347.65      363.22     89.02 o 
  -3  10   8       14.81      -21.05     76.82 o 
  -2  10   8       90.31      -69.91     66.20 o 
  -1  10   8       80.01      134.23     79.71 o 
   0  10   8       13.65      -13.34     79.56 o 
   1  10   8       30.98      -19.57     81.36 o 
   2  10   8      664.80      592.04    114.64 o 
   3  10   8       48.81       53.30     90.88 o 
   4  10   8       95.18       47.20     93.03 o 
 -13   0   9        8.54       73.11    128.28 o 
 -11   0   9      284.44       77.39    107.03 o 
  -9   0   9      455.37      409.61     78.76 o 
  -7   0   9     8631.75     8493.23    247.50 o 
  -5   0   9     5407.78     5203.83    185.09 o 
  -3   0   9    26192.62    24618.31    441.47 o 
  -1   0   9      412.25      410.26     33.13 o 
   1   0   9     4910.75     5040.87    109.54 o 
   3   0   9      334.92      238.87     72.29 o 
   5   0   9     2658.88     2962.70    102.54 o 
   7   0   9     1136.32     1186.33     90.40 o 
   9   0   9      105.95       12.68     86.78 o 
  11   0   9     1871.52     1992.81    235.80 o 
  13   0   9      833.28      888.55    203.86 o 
 -14   1   9      148.46       97.23    110.25 o 
 -13   1   9      572.47      696.84    128.76 o 
 -12   1   9      509.79      773.30    136.02 o 
 -11   1   9      713.99      827.57    103.46 o 
 -10   1   9      789.13      885.63    104.76 o 
  -9   1   9    10584.24     9987.21    378.80 o 
  -8   1   9      884.40      929.48     72.33 o 
  -7   1   9     1292.17     1267.09     69.72 o 
  -6   1   9        2.49      -27.49     23.82 o 
  -5   1   9       84.01      108.08     25.23 o 
  -4   1   9     1969.35     1708.42     44.37 o 
  -3   1   9      142.14      114.51     31.65 o 
  -2   1   9     2426.73     2125.54     55.28 o 
  -1   1   9     4289.43     3912.45     60.99 o 
   0   1   9     1353.93     1143.62     37.54 o 
   1   1   9      668.25      573.62     42.41 o 
   2   1   9     1285.04     1268.51     42.61 o 
   3   1   9     3956.67     3771.81     74.25 o 
   4   1   9       39.14       49.39     23.82 o 
   5   1   9       73.48       77.02     27.93 o 
   6   1   9     1703.85     1664.16    116.15 o 
   7   1   9     1575.03     1442.80     54.29 o 
   8   1   9      161.42      141.00     42.19 o 
   9   1   9       38.50      -47.36     56.94 o 
  10   1   9      266.81       47.34     72.77 o 
  11   1   9      203.29      205.82     93.67 o 
  12   1   9      101.50       79.46     86.48 o 
  13   1   9     1221.48     1341.53    162.91 o 
 -14   2   9      683.60      775.91    138.05 o 
 -13   2   9       83.04     -124.32    133.05 o 
 -12   2   9     1018.73     1124.85    133.46 o 
 -11   2   9        0.00      -31.33     66.83 o 
 -10   2   9      366.81      315.41     92.21 o 
  -9   2   9      141.86      163.83     72.32 o 
  -8   2   9     4541.74     4503.32    166.19 o 
  -7   2   9     2588.83     2541.31     70.74 o 
  -6   2   9     1650.53     1444.72     52.72 o 
  -5   2   9     3259.68     3422.75    142.40 o 
  -4   2   9     4314.60     4390.91     95.42 o 
  -3   2   9     1396.50     1363.94     50.09 o 
  -2   2   9     1677.15     1767.16     40.06 o 
  -1   2   9     4917.12     4633.99     63.88 o 
   0   2   9     5689.23     5922.98     74.00 o 
   1   2   9     2160.94     2135.54     43.72 o 
   2   2   9      791.30      738.26     40.34 o 
   3   2   9       68.61       57.47     23.94 o 
   4   2   9     1574.34     1517.87     59.23 o 
   5   2   9       17.91       46.07     28.81 o 
   6   2   9      109.23       83.96     34.35 o 
   7   2   9        9.32      -37.87     31.36 o 
   8   2   9     2263.84     2248.85     85.97 o 
   9   2   9       17.85       -9.37     65.65 o 
  10   2   9        1.20      -46.79     68.36 o 
  11   2   9      848.66     1037.03    133.61 o 
  12   2   9     1105.70     1158.90    146.69 o 
  13   2   9      220.70      133.24    110.33 o 
 -13   3   9        3.99      -84.80    137.33 o 
 -12   3   9      207.51      219.63     97.95 o 
 -11   3   9      544.83      678.95    189.12 o 
 -10   3   9       95.04      -52.49     69.38 o 
  -9   3   9      100.65      -41.54     58.74 o 
  -8   3   9     1319.14     1399.80    103.54 o 
  -7   3   9     2279.27     2305.84     71.09 o 
  -6   3   9      941.92      978.14     69.64 o 
  -5   3   9      247.45      238.44     28.87 o 
  -4   3   9     4286.28     4329.95     68.37 o 
  -3   3   9     2064.27     2124.56     94.78 o 
  -2   3   9       67.50       71.46     21.24 o 
  -1   3   9     3398.40     3446.83     61.17 o 
   0   3   9     2078.68     2123.90     49.92 o 
   1   3   9        5.90      -40.93     27.29 o 
   2   3   9     6863.31     6536.87    105.17 o 
   3   3   9     1675.31     1426.33     56.03 o 
   4   3   9       42.00       26.55     28.31 o 
   5   3   9     6407.94     6406.81    138.33 o 
   6   3   9     8666.75     8088.16    128.50 o 
   7   3   9       10.41      -12.84     52.17 o 
   8   3   9      789.16      915.44    213.49 o 
   9   3   9     1294.75     1286.24    128.83 o 
  10   3   9      306.96      282.35    146.55 o 
  11   3   9      428.43      454.98    111.04 o 
  12   3   9     1072.39     1012.86    142.66 o 
  13   3   9      170.59       24.13    101.63 o 
 -13   4   9       62.42        6.66     93.03 o 
 -12   4   9       37.44      -15.76     87.49 o 
 -11   4   9      234.39      199.98     84.89 o 
 -10   4   9       15.77       -1.87     69.33 o 
  -9   4   9     1144.60     1369.62    128.39 o 
  -8   4   9      568.93      740.53    196.94 o 
  -7   4   9     1342.21     1442.04     80.07 o 
  -6   4   9      536.38      628.82     51.60 o 
  -5   4   9     2696.19     2655.55    146.70 o 
  -4   4   9     1334.63     1393.65     55.52 o 
  -3   4   9      606.85      683.47     84.81 o 
  -2   4   9      504.87      620.36     40.19 o 
  -1   4   9    27091.12    26813.61    721.72 o 
   0   4   9     7925.93     8199.50    107.11 o 
   1   4   9      946.91     1003.45     56.23 o 
   2   4   9       17.99       66.11     31.66 o 
   3   4   9     2214.67     1862.19     82.78 o 
   4   4   9        0.87      -20.39     31.33 o 
   5   4   9     5747.00     5505.81    137.07 o 
   6   4   9      885.79      801.69     97.05 o 
   7   4   9      185.04       68.60     92.21 o 
   8   4   9      773.87      858.78    115.22 o 
   9   4   9      426.09      496.23    185.50 o 
  10   4   9       86.38       -6.53     75.15 o 
  11   4   9        2.85        4.00     91.46 o 
  12   4   9       94.53       -5.14     96.90 o 
 -12   5   9      296.84      249.56    103.73 o 
 -11   5   9      819.80     1021.85    212.59 o 
 -10   5   9     1143.12     1538.67    232.26 o 
  -9   5   9     1172.44     1523.75    133.11 o 
  -8   5   9      567.61      584.27    195.54 o 
  -7   5   9     1162.13     1215.99     89.52 o 
  -6   5   9       30.53       52.58     46.53 o 
  -5   5   9      678.06      706.76     49.29 o 
  -4   5   9        1.94      -37.79     25.19 o 
  -3   5   9      637.93      715.84     49.36 o 
  -2   5   9      897.62      976.17     51.87 o 
  -1   5   9      178.40      170.59     32.69 o 
   0   5   9     3719.90     3664.01    155.12 o 
   1   5   9      390.44      373.69     43.35 o 
   2   5   9      282.83      344.46     44.03 o 
   3   5   9      154.77      152.89     38.90 o 
   4   5   9     7412.36     6997.40    139.26 o 
   5   5   9     3361.80     3436.98    303.32 o 
   6   5   9      190.66       93.75     72.42 o 
   7   5   9       60.31       14.03     68.44 o 
   8   5   9      121.07       73.49     82.67 o 
   9   5   9       32.50      -12.70     64.12 o 
  10   5   9      334.20      274.30     93.15 o 
  11   5   9      469.87      370.19     95.38 o 
  12   5   9      182.00       75.64     72.76 o 
 -11   6   9       46.95        0.06     86.55 o 
 -10   6   9      146.66      252.53    132.15 o 
  -9   6   9      232.30      208.61     91.15 o 
  -8   6   9       29.47      -35.91     55.75 o 
  -7   6   9       11.75      -42.44     51.05 o 
  -6   6   9      180.97      184.33     58.70 o 
  -5   6   9      823.44      903.37     78.03 o 
  -4   6   9     1421.51     1428.65     65.32 o 
  -3   6   9     1656.49     1712.70     63.73 o 
  -2   6   9     1983.40     2010.11     87.06 o 
  -1   6   9      318.87      364.51     41.92 o 
   0   6   9      517.04      613.00     59.55 o 
   1   6   9       72.64       -5.69     34.53 o 
   2   6   9       98.40       31.72     37.52 o 
   3   6   9      485.81      496.49     63.03 o 
   4   6   9       84.58       93.34     69.35 o 
   5   6   9      258.21      294.97     77.75 o 
   6   6   9      634.11      753.15    105.78 o 
   7   6   9      167.66      190.71     88.38 o 
   8   6   9       21.25        1.14     76.89 o 
   9   6   9        0.31      -38.21     76.44 o 
  10   6   9      821.24      860.44    137.83 o 
  11   6   9        0.44      -11.35     88.24 o 
 -10   7   9      669.01      706.42    124.60 o 
  -9   7   9      127.57       50.28     97.32 o 
  -8   7   9       94.49      -68.19     62.43 o 
  -7   7   9      428.20      511.87     84.00 o 
  -6   7   9      783.18      960.39    102.67 o 
  -5   7   9       23.96      -38.27     51.44 o 
  -4   7   9      256.31      188.86     51.70 o 
  -3   7   9       89.78       76.26     38.82 o 
  -2   7   9      134.59       77.59     40.50 o 
  -1   7   9      325.03      289.00    101.45 o 
   0   7   9     1387.99     1458.04     79.74 o 
   1   7   9       40.28       -5.75     44.19 o 
   2   7   9        4.05      -60.35     43.86 o 
   3   7   9      158.83       86.23     67.77 o 
   4   7   9      309.28      338.95    107.03 o 
   5   7   9      352.11      232.99     84.41 o 
   6   7   9        0.09      -78.01     69.23 o 
   7   7   9      102.54       65.07     83.19 o 
   8   7   9      231.75       79.66     92.60 o 
   9   7   9       45.65       53.72     91.65 o 
  10   7   9        0.79      -32.64     88.92 o 
  -9   8   9        7.54      -54.07     91.27 o 
  -8   8   9       48.96      -17.77     85.30 o 
  -7   8   9        0.02      -34.01     66.40 o 
  -6   8   9      687.70      924.97    101.91 o 
  -5   8   9      351.03      261.60     76.97 o 
  -4   8   9     1120.92     1337.38     97.14 o 
  -3   8   9      207.87      165.65     62.23 o 
  -2   8   9       43.06        3.56     61.61 o 
  -1   8   9      826.25     1190.97     98.07 o 
   0   8   9       46.31      -19.40     52.06 o 
   1   8   9       36.84      -43.22     49.63 o 
   2   8   9       97.05       25.65     69.57 o 
   3   8   9      238.08      147.33     79.29 o 
   4   8   9        6.94      -95.11     74.31 o 
   5   8   9      256.21      283.67    129.02 o 
   6   8   9       85.10       -9.55     82.11 o 
   7   8   9       54.84       15.03     94.57 o 
   8   8   9       63.18       85.90     97.81 o 
  -7   9   9      477.57      422.14     91.45 o 
  -6   9   9       50.78      -27.37     70.40 o 
  -5   9   9       24.42      -10.42     81.84 o 
  -4   9   9       78.53      -67.96     70.18 o 
  -3   9   9      185.38      126.17     74.86 o 
  -2   9   9        2.48      -91.05     60.70 o 
  -1   9   9        4.84      -53.99     63.34 o 
   0   9   9        0.64      -91.26     60.84 o 
   1   9   9      236.32      176.62     83.77 o 
   2   9   9      185.05      183.03    127.86 o 
   3   9   9      303.60      307.51     98.92 o 
   4   9   9        1.64     -115.66     77.11 o 
   5   9   9      408.23      440.34    139.64 o 
   6   9   9       14.65     -124.41     82.94 o 
  -3  10   9        1.62      -48.93     77.02 o 
  -2  10   9       65.53        2.66     76.50 o 
  -1  10   9      636.96      629.23     97.18 o 
   0  10   9      171.94      -22.56     84.34 o 
   1  10   9       24.34      -46.01     87.42 o 
   2  10   9        0.04       -9.82     82.75 o 
   3  10   9      114.62       46.39     92.80 o 
 -14   0  10      200.86      178.99    159.56 o 
 -12   0  10      374.87      282.73    141.78 o 
 -10   0  10     3260.74     3236.33    137.33 o 
  -8   0  10      117.40      105.22     74.59 o 
  -6   0  10     8804.13     8755.71    257.87 o 
  -4   0  10     4024.47     3902.46    169.28 o 
  -2   0  10     1004.88      894.49     91.47 o 
   0   0  10    11257.53    10859.67    165.38 o 
   2   0  10      315.58      310.97     46.61 o 
   4   0  10     2875.05     2463.21     93.64 o 
   6   0  10      149.32      190.11     55.79 o 
   8   0  10       24.39       18.38     50.71 o 
  10   0  10        7.05      -68.67     95.67 o 
  12   0  10      649.00      639.57    178.66 o 
 -14   1  10       27.30       61.41    110.57 o 
 -13   1  10      232.29      112.84    124.08 o 
 -12   1  10      586.21      629.36    118.37 o 
 -11   1  10        0.48        9.08     72.00 o 
 -10   1  10     1100.52     1324.81    117.36 o 
  -9   1  10     1480.48     1515.49     82.69 o 
  -8   1  10      349.75      385.97     59.43 o 
  -7   1  10       97.77       83.96     43.23 o 
  -6   1  10     1975.83     1731.49     73.03 o 
  -5   1  10        9.90        9.27     22.08 o 
  -4   1  10     5525.73     5655.77    116.18 o 
  -3   1  10      212.11      209.73     27.53 o 
  -2   1  10     6619.80     6304.61     75.19 o 
  -1   1  10     3100.05     3031.11    102.30 o 
   0   1  10      710.67      686.81     36.28 o 
   1   1  10       45.62        9.30     20.59 o 
   2   1  10     1282.27     1177.06     33.36 o 
   3   1  10     1672.58     1606.75     52.78 o 
   4   1  10      721.38      775.63     48.52 o 
   5   1  10     1360.60     1314.24     54.31 o 
   6   1  10     3434.77     3413.88     84.91 o 
   7   1  10       51.98      -15.08     34.22 o 
   8   1  10       55.36      -18.90     36.90 o 
   9   1  10      387.99      445.55    132.64 o 
  10   1  10     1191.26     1749.51    169.53 o 
  11   1  10      249.90      105.13     85.83 o 
  12   1  10       19.28       25.16     90.27 o 
  13   1  10      179.77      218.02    146.14 o 
 -13   2  10        0.73     -171.17    114.11 o 
 -12   2  10      220.78      159.38     92.10 o 
 -11   2  10      351.86      421.83     98.68 o 
 -10   2  10      927.77      983.81    110.24 o 
  -9   2  10      290.38      346.10     83.48 o 
  -8   2  10      683.76      829.94     72.85 o 
  -7   2  10      763.26      863.09     69.59 o 
  -6   2  10      304.25      331.94     49.58 o 
  -5   2  10        7.74        1.73     25.48 o 
  -4   2  10     3034.70     3127.41     51.53 o 
  -3   2  10      545.63      525.79     49.58 o 
  -2   2  10     6858.46     6882.57     80.52 o 
  -1   2  10      631.31      634.74     34.16 o 
   0   2  10    12972.35    13702.09    123.39 o 
   1   2  10      987.02      863.09     46.35 o 
   2   2  10     1553.43     1359.53     33.50 o 
   3   2  10      658.44      802.01     57.49 o 
   4   2  10     4280.56     4233.12    127.30 o 
   5   2  10    10483.26    10430.88    143.94 o 
   6   2  10      108.02       85.44     36.62 o 
   7   2  10      982.69      981.98     95.55 o 
   8   2  10       27.52      -44.92     45.85 o 
   9   2  10      200.62      104.70     78.36 o 
  10   2  10       19.84      -96.25     64.16 o 
  11   2  10     1842.83     2249.47    177.39 o 
  12   2  10       20.36       55.63    130.33 o 
  13   2  10       28.98       70.89    108.53 o 
 -13   3  10        1.01     -132.89    130.42 o 
 -12   3  10       97.87       10.80     89.60 o 
 -11   3  10        3.38      -60.84    130.66 o 
 -10   3  10       67.34      -11.85     69.76 o 
  -9   3  10     2399.05     2664.41    180.64 o 
  -8   3  10     1730.35     1774.78    112.57 o 
  -7   3  10        8.71      -19.22     40.35 o 
  -6   3  10      968.26     1090.61     88.92 o 
  -5   3  10     2329.31     2255.79     65.98 o 
  -4   3  10     1502.23     1491.03     46.84 o 
  -3   3  10        3.47      -27.88     18.58 o 
  -2   3  10      614.44      648.94     35.46 o 
  -1   3  10    10170.03    10359.69    128.39 o 
   0   3  10       29.93       -6.54     20.73 o 
   1   3  10        6.91      -26.27     27.88 o 
   2   3  10       35.23      -38.79     25.86 o 
   3   3  10     1197.84     1093.52     52.01 o 
   4   3  10     2689.06     2553.66     73.41 o 
   5   3  10     4987.07     5009.11    154.87 o 
   6   3  10      126.90      180.40     82.38 o 
   7   3  10     1103.82     1145.18     89.89 o 
   8   3  10     3626.96     3743.16    256.96 o 
   9   3  10     2689.23     2646.94    218.51 o 
  10   3  10       25.88       40.80     75.60 o 
  11   3  10       62.30        8.89     82.15 o 
  12   3  10      382.64      542.47    121.81 o 
  13   3  10       13.78      -41.89     99.32 o 
 -13   4  10      299.11      291.69    111.75 o 
 -12   4  10       34.74      -20.23     87.65 o 
 -11   4  10      224.70      186.31     91.77 o 
 -10   4  10        1.04      -32.01     73.73 o 
  -9   4  10      449.24      541.75     99.21 o 
  -8   4  10      502.93      481.53    154.62 o 
  -7   4  10      369.78      428.18     82.45 o 
  -6   4  10     4258.43     4319.98     96.10 o 
  -5   4  10      212.68      225.11     40.69 o 
  -4   4  10     1520.07     1491.19     79.05 o 
  -3   4  10      114.76       66.22     25.40 o 
  -2   4  10     7175.23     7162.08    212.98 o 
  -1   4  10     1698.63     1728.44     78.29 o 
   0   4  10     1327.79     1492.14     49.93 o 
   1   4  10     3068.91     2822.68     61.22 o 
   2   4  10     6693.69     6332.31    115.06 o 
   3   4  10     2736.38     2585.14     76.33 o 
   4   4  10      189.11      169.71     41.23 o 
   5   4  10     4702.65     4743.45    105.57 o 
   6   4  10     1983.71     1772.40    142.19 o 
   7   4  10        0.32      -59.54     59.40 o 
   8   4  10       73.43       50.89     72.54 o 
   9   4  10      412.46      496.60    137.91 o 
  10   4  10       31.01       31.98     87.04 o 
  11   4  10      202.46      229.59    119.88 o 
  12   4  10      120.47       60.51    105.15 o 
 -12   5  10      593.17      664.15    330.65 o 
 -11   5  10       46.24      -20.45     89.77 o 
 -10   5  10      236.31      228.72     92.03 o 
  -9   5  10      401.31      429.36     98.95 o 
  -8   5  10     3155.92     3029.98    150.96 o 
  -7   5  10      448.09      509.87     91.62 o 
  -6   5  10      314.89      368.68     59.97 o 
  -5   5  10       17.19      -50.10     33.40 o 
  -4   5  10      517.87      505.78     43.65 o 
  -3   5  10     1036.29     1075.34     48.33 o 
  -2   5  10      213.86      231.17     35.08 o 
  -1   5  10      372.04      373.08     43.29 o 
   0   5  10        1.28       13.44     26.43 o 
   1   5  10     2476.35     2377.22     74.89 o 
   2   5  10        7.88      -21.53     30.50 o 
   3   5  10     1312.21     1345.29     62.17 o 
   4   5  10     3805.75     4098.05    177.78 o 
   5   5  10       18.65       14.05     49.86 o 
   6   5  10     1041.43     1122.92    117.11 o 
   7   5  10      591.79      619.65    101.50 o 
   8   5  10     1155.26     1369.83    133.61 o 
   9   5  10      236.33      176.79     80.98 o 
  10   5  10      177.02      107.21     78.78 o 
  11   5  10      608.93      373.19     93.28 o 
 -11   6  10        0.50      -48.68     90.52 o 
 -10   6  10      135.37       93.03     93.32 o 
  -9   6  10     2615.08     2851.86    468.31 o 
  -8   6  10        0.83      -41.76     73.48 o 
  -7   6  10       30.02        8.23     56.35 o 
  -6   6  10      315.19      251.19     63.72 o 
  -5   6  10       27.38      -33.32     47.62 o 
  -4   6  10      171.60      157.50     39.71 o 
  -3   6  10     1082.69     1237.40     91.50 o 
  -2   6  10        0.74      -38.93     30.82 o 
  -1   6  10     1608.41     1603.76    115.13 o 
   0   6  10      599.99      731.68     60.82 o 
   1   6  10     1150.90     1168.31     65.19 o 
   2   6  10      159.53      149.80     53.93 o 
   3   6  10      410.94      633.68     68.59 o 
   4   6  10      290.79      241.53     72.82 o 
   5   6  10      237.78      161.48    125.48 o 
   6   6  10       25.61       40.86     69.08 o 
   7   6  10     1042.47     1133.42    142.85 o 
   8   6  10      213.01      207.89     88.67 o 
   9   6  10      133.38       93.20     86.59 o 
  10   6  10      266.40      256.42     99.39 o 
  11   6  10        0.38      -24.44     81.85 o 
 -10   7  10      196.44      269.57    109.85 o 
  -9   7  10        0.42       -9.58     87.38 o 
  -8   7  10       71.61      -18.98     82.76 o 
  -7   7  10     1851.35     1900.07    112.82 o 
  -6   7  10       78.43       22.56     61.29 o 
  -5   7  10      233.74      168.86     62.62 o 
  -4   7  10      832.82      945.32     74.22 o 
  -3   7  10     2947.66     2944.81    216.18 o 
  -2   7  10       35.48      -40.57     38.29 o 
  -1   7  10      300.17      224.84     49.74 o 
   0   7  10       74.49       55.87     47.20 o 
   1   7  10      151.53      181.23     57.23 o 
   2   7  10       29.53      -18.86     49.40 o 
   3   7  10      995.00     1057.01    113.53 o 
   4   7  10      188.11      186.40    106.46 o 
   5   7  10       79.82      -17.42     70.50 o 
   6   7  10        0.12      -39.16     77.78 o 
   7   7  10      332.30      307.46    101.09 o 
   8   7  10       64.80       11.09     87.98 o 
   9   7  10       57.90      115.98    102.04 o 
  -8   8  10      197.01      165.55    101.13 o 
  -7   8  10      147.87      125.10     77.23 o 
  -6   8  10       94.91       77.30     96.24 o 
  -5   8  10       77.27       49.46     67.54 o 
  -4   8  10      717.27      787.09     88.85 o 
  -3   8  10      212.11      184.46     70.47 o 
  -2   8  10      321.98      351.13     73.85 o 
  -1   8  10      287.28      354.96     93.52 o 
   0   8  10       77.95       82.53     61.74 o 
   1   8  10      441.51      397.60     71.16 o 
   2   8  10      670.30      929.25    118.23 o 
   3   8  10      132.53       43.92     80.99 o 
   4   8  10        0.24      -88.16     69.16 o 
   5   8  10        0.23        0.57     78.17 o 
   6   8  10       36.06       82.68     92.50 o 
   7   8  10       69.41      -63.41     87.60 o 
   8   8  10        4.94      -89.40     92.09 o 
  -6   9  10       35.88      -99.22     66.15 o 
  -5   9  10      328.74      221.27    106.28 o 
  -4   9  10      219.73      143.43     93.32 o 
  -3   9  10      164.20      151.25     75.66 o 
  -2   9  10      217.63      177.21     76.81 o 
  -1   9  10      104.66       36.91     69.18 o 
   0   9  10        8.58      -23.01     61.32 o 
   1   9  10       74.11       74.81     84.71 o 
   2   9  10      345.39      274.40     88.38 o 
   3   9  10       16.01        4.74     87.06 o 
   4   9  10       67.85       78.84     92.78 o 
   5   9  10       28.15       11.04     90.58 o 
   6   9  10       56.03       56.96     93.48 o 
  -2  10  10      125.62       90.54     76.79 o 
  -1  10  10       36.82       62.83     76.03 o 
   0  10  10       22.91        2.29     91.56 o 
   1  10  10      247.67      241.65     94.81 o 
   2  10  10      432.93      519.21    114.20 o 
 -13   0  11      272.80      170.10    140.96 o 
 -11   0  11      863.18      909.95    162.86 o 
  -9   0  11     1160.57     1360.81    156.10 o 
  -7   0  11     9087.92     8258.08    265.28 o 
  -5   0  11     1759.79     1661.83    122.18 o 
  -3   0  11    43629.14    43008.23    676.62 o 
  -1   0  11     1909.72     1877.10    147.71 o 
   1   0  11        7.91      -32.89     26.08 o 
   3   0  11     2738.42     2412.06     92.04 o 
   5   0  11      383.76      376.88     61.19 o 
   7   0  11      122.55       56.18     85.79 o 
   9   0  11       26.33      -25.19    103.58 o 
  11   0  11        4.32     -144.99     96.66 o 
  13   0  11      616.30      848.86    206.49 o 
 -13   1  11      581.60      705.41    130.96 o 
 -12   1  11      508.04      650.52    165.08 o 
 -11   1  11      516.87      488.19    191.59 o 
 -10   1  11       39.14       52.76     70.14 o 
  -9   1  11     2009.34     2018.29     89.26 o 
  -8   1  11      628.09      567.76     67.93 o 
  -7   1  11      452.98      497.57     62.94 o 
  -6   1  11     1838.07     1651.26     74.24 o 
  -5   1  11       76.35       36.14     33.67 o 
  -4   1  11     2355.86     2262.06    173.72 o 
  -3   1  11       25.89      -35.15     28.23 o 
  -2   1  11     4719.19     4735.40     96.85 o 
  -1   1  11    26245.27    26408.00    245.69 o 
   0   1  11     5953.28     6298.18     98.07 o 
   1   1  11       21.68      -27.79     18.53 o 
   2   1  11      183.97      131.83     19.33 o 
   3   1  11     2456.81     2132.97     63.51 o 
   4   1  11      212.31      210.88     41.15 o 
   5   1  11     1322.23     1203.54     63.98 o 
   6   1  11      333.79      354.20     47.63 o 
   7   1  11     1184.42     1146.12     66.69 o 
   8   1  11       39.44      -66.63     44.42 o 
   9   1  11      559.84      677.77     80.39 o 
  10   1  11      282.35      289.66     91.82 o 
  11   1  11       17.72      -83.58     78.77 o 
  12   1  11       12.84     -103.37     85.42 o 
  13   1  11      470.13      571.56    137.42 o 
 -13   2  11       17.97     -167.47    123.17 o 
 -12   2  11      251.59      346.93    103.34 o 
 -11   2  11       51.23       70.95     77.92 o 
 -10   2  11       47.82       48.72     98.55 o 
  -9   2  11      171.04      148.86    105.14 o 
  -8   2  11     3563.87     3530.08    117.50 o 
  -7   2  11      274.02      254.90     54.68 o 
  -6   2  11        1.71      -31.89     38.08 o 
  -5   2  11     1320.05     1164.78     47.61 o 
  -4   2  11       14.99        0.69     25.34 o 
  -3   2  11     4141.48     3886.42     72.66 o 
  -2   2  11      325.95      309.07     43.26 o 
  -1   2  11        2.13      -18.49     21.60 o 
   0   2  11        5.86      -24.69     19.28 o 
   1   2  11      427.18      428.43     33.24 o 
   2   2  11     4477.97     4114.78     69.23 o 
   3   2  11     2182.47     2207.14     65.59 o 
   4   2  11     7157.98     7195.65    187.00 o 
   5   2  11      802.16     1045.86     62.70 o 
   6   2  11      803.55      943.64     63.33 o 
   7   2  11      928.85      986.28     73.73 o 
   8   2  11     2731.20     2754.78    110.43 o 
   9   2  11      523.05      484.62     98.91 o 
  10   2  11      494.02      454.48    106.00 o 
  11   2  11      146.67      331.60    119.80 o 
  12   2  11      427.28      395.83    121.03 o 
  13   2  11       43.93       -2.04    100.54 o 
 -13   3  11        6.06       52.20    134.53 o 
 -12   3  11     1090.48     1204.54    220.08 o 
 -11   3  11      557.27      742.61    145.73 o 
 -10   3  11        6.05      -46.52     67.42 o 
  -9   3  11        1.78      -12.75     68.91 o 
  -8   3  11      658.29      704.74    102.47 o 
  -7   3  11       40.36       -7.97     44.37 o 
  -6   3  11     2236.78     2245.19     88.27 o 
  -5   3  11      617.48      642.45     51.36 o 
  -4   3  11     1798.00     1747.90     66.34 o 
  -3   3  11       31.47       11.95     21.66 o 
  -2   3  11     2385.36     2440.69     82.38 o 
  -1   3  11      822.02      830.22     39.78 o 
   0   3  11      117.82       16.98     31.66 o 
   1   3  11     2119.30     1776.61     48.39 o 
   2   3  11     1858.72     1718.90     61.62 o 
   3   3  11      925.21      943.86     67.80 o 
   4   3  11      779.85      812.79     57.56 o 
   5   3  11     2453.42     2352.47     85.83 o 
   6   3  11     1049.74     1072.19     78.46 o 
   7   3  11      286.23      273.09     74.70 o 
   8   3  11        0.27      -26.66     50.96 o 
   9   3  11        1.16      -27.56     72.71 o 
  10   3  11     1021.99      995.38    130.61 o 
  11   3  11      878.78      962.01    138.13 o 
  12   3  11      207.57      156.27    113.66 o 
 -12   4  11       29.55      -59.00     88.35 o 
 -11   4  11       73.73        5.76     83.08 o 
 -10   4  11      338.24      269.32     94.32 o 
  -9   4  11     1309.44     1425.72    131.66 o 
  -8   4  11      571.90      783.86    242.06 o 
  -7   4  11      303.21      235.18     73.49 o 
  -6   4  11      568.44      593.18     65.84 o 
  -5   4  11      700.52      730.29     56.40 o 
  -4   4  11      320.76      350.80     44.78 o 
  -3   4  11     1273.35     1237.30     50.24 o 
  -2   4  11      803.74      842.00     45.36 o 
  -1   4  11     1693.73     1591.73    100.01 o 
   0   4  11      683.65      806.84     44.05 o 
   1   4  11      263.85      224.79     31.11 o 
   2   4  11      130.11       96.27     35.36 o 
   3   4  11       16.10       24.34     32.80 o 
   4   4  11     1140.07     1275.90     83.16 o 
   5   4  11     4082.29     4051.72    102.33 o 
   6   4  11       63.80       15.16     51.60 o 
   7   4  11      645.21      791.92     85.15 o 
   8   4  11     1359.54     1820.06    152.53 o 
   9   4  11        5.19      -54.57     69.86 o 
  10   4  11      423.16      491.76    113.93 o 
  11   4  11       11.21       -4.73     91.81 o 
  12   4  11       99.98      144.63    106.67 o 
 -12   5  11      457.31      474.92    126.13 o 
 -11   5  11       35.65        1.51     88.01 o 
 -10   5  11      700.51      670.77    117.32 o 
  -9   5  11      134.02       78.82    101.93 o 
  -8   5  11      460.38      363.71     92.69 o 
  -7   5  11      223.60      239.32     83.24 o 
  -6   5  11       20.78      -57.81     44.69 o 
  -5   5  11        0.46      -51.39     34.26 o 
  -4   5  11     1280.84     1270.22     63.29 o 
  -3   5  11      509.92      433.80     43.04 o 
  -2   5  11      596.48      669.55     54.13 o 
  -1   5  11     1236.41     1171.22     49.27 o 
   0   5  11     1484.17     1404.02     92.15 o 
   1   5  11       71.51      100.66     36.38 o 
   2   5  11      383.38      408.50     49.23 o 
   3   5  11       47.43       29.47     38.70 o 
   4   5  11     3062.34     2910.35     90.76 o 
   5   5  11     2382.02     2563.92    108.70 o 
   6   5  11        1.52      -11.90     62.90 o 
   7   5  11        3.31       32.99     74.95 o 
   8   5  11        2.96      -51.70     66.86 o 
   9   5  11       89.00       60.12     73.82 o 
  10   5  11       30.97       46.69     76.67 o 
  11   5  11      929.68      940.35    123.28 o 
 -11   6  11        2.89      -73.52     98.33 o 
 -10   6  11      299.45      341.20    107.70 o 
  -9   6  11      358.29      375.10    100.76 o 
  -8   6  11        1.50      -75.57     73.47 o 
  -7   6  11      221.08      168.53     85.27 o 
  -6   6  11     1119.69     1413.05    102.88 o 
  -5   6  11       10.34      -72.16     48.11 o 
  -4   6  11     3289.18     3246.20    108.19 o 
  -3   6  11      357.40      347.33     45.73 o 
  -2   6  11      657.94      719.78     54.03 o 
  -1   6  11      835.81      918.44    103.21 o 
   0   6  11     1579.36     1410.98     66.76 o 
   1   6  11      216.48      130.31     43.45 o 
   2   6  11      146.89      173.94     46.12 o 
   3   6  11      124.57      151.36     47.56 o 
   4   6  11        5.22      -18.24     51.94 o 
   5   6  11        7.76      -49.75     72.40 o 
   6   6  11     1772.92     1931.71    128.94 o 
   7   6  11       21.20       -1.33     78.21 o 
   8   6  11       10.79      -57.62     75.09 o 
   9   6  11       21.00      -53.02     77.81 o 
  10   6  11      544.82      680.66    121.47 o 
 -10   7  11      886.46     1122.56    278.70 o 
  -9   7  11        3.20      -69.83     87.90 o 
  -8   7  11        9.05       30.06     87.57 o 
  -7   7  11      218.78      328.59    104.73 o 
  -6   7  11      699.76      775.59     93.72 o 
  -5   7  11      177.64      195.81     65.52 o 
  -4   7  11      959.35     1129.95     93.71 o 
  -3   7  11       14.61       -4.82     39.67 o 
  -2   7  11      109.26       31.98     40.59 o 
  -1   7  11        7.75       12.89     44.92 o 
   0   7  11     2495.94     2661.10    109.02 o 
   1   7  11       94.84       75.14     47.92 o 
   2   7  11      298.05      328.96     64.00 o 
   3   7  11       81.64      102.93     69.87 o 
   4   7  11      825.76     1057.86    175.29 o 
   5   7  11       78.57       16.72     75.51 o 
   6   7  11        7.89       11.32     80.25 o 
   7   7  11       81.63      -45.67    107.69 o 
   8   7  11        0.66      -73.79     89.02 o 
   9   7  11       80.54       38.35    101.76 o 
  -8   8  11      211.23      179.02    110.65 o 
  -7   8  11      117.64      106.74     89.73 o 
  -6   8  11      444.36      547.24    141.68 o 
  -5   8  11      676.59      836.21     97.96 o 
  -4   8  11     1178.71     1408.72    110.15 o 
  -3   8  11        0.10      -54.35     61.53 o 
  -2   8  11      197.36      106.70     63.20 o 
  -1   8  11      263.51      199.77     64.63 o 
   0   8  11        8.09      -41.40     52.84 o 
   1   8  11       18.17      -43.34     56.25 o 
   2   8  11      859.93     1068.79    124.42 o 
   3   8  11        2.42      -39.85     77.63 o 
   4   8  11        0.26      -27.54     80.12 o 
   5   8  11       69.98       36.87     82.26 o 
   6   8  11      258.63      256.25    111.35 o 
   7   8  11      154.79      142.12    100.74 o 
  -6   9  11        3.25      -47.75     74.40 o 
  -5   9  11        7.31      -37.09     70.77 o 
  -4   9  11        1.29      -32.72     86.96 o 
  -3   9  11       57.24      -70.03     80.71 o 
  -2   9  11      326.33      328.90     80.79 o 
  -1   9  11        1.28       44.38     68.58 o 
   0   9  11      425.49      330.50     80.83 o 
   1   9  11      335.76      319.66     95.72 o 
   2   9  11       73.09       84.03     87.71 o 
   3   9  11       10.52      -27.70     88.54 o 
   4   9  11        4.56      -55.72     95.04 o 
   5   9  11      274.22      300.99    105.34 o 
 -12   0  12     1190.64     1394.90    212.59 o 
 -10   0  12     3680.35     3527.53    174.05 o 
  -8   0  12     1029.14     1182.15    151.82 o 
  -6   0  12     2995.95     2768.23    165.00 o 
  -4   0  12     8975.29     8600.43    266.60 o 
  -2   0  12     6041.38     6352.38    223.29 o 
   0   0  12    21911.65    21965.67    273.51 o 
   2   0  12     3612.60     3700.29    112.50 o 
   4   0  12       27.45       14.15     41.80 o 
   6   0  12        0.28      -68.30     45.53 o 
   8   0  12      699.48      697.18     90.65 o 
  10   0  12       43.57      -48.41     90.24 o 
  12   0  12     1760.73     2129.81    274.50 o 
 -13   1  12       95.80      132.59     95.90 o 
 -12   1  12       42.24       -6.86     90.80 o 
 -11   1  12       45.89      -10.70     96.50 o 
 -10   1  12      719.81      666.30     97.40 o 
  -9   1  12     3473.34     3214.65    110.03 o 
  -8   1  12     1327.60     1398.03     82.67 o 
  -7   1  12      532.18      537.73     73.38 o 
  -6   1  12      699.70      704.00     76.98 o 
  -5   1  12     1700.56     1481.28     70.17 o 
  -4   1  12     7264.14     7025.58    169.68 o 
  -3   1  12     1444.88     1229.81     48.44 o 
  -2   1  12      445.41      457.93     32.17 o 
  -1   1  12     7307.41     7771.00    213.29 o 
   0   1  12     6082.87     6382.71     95.23 o 
   1   1  12      428.78      431.00     87.92 o 
   2   1  12     4226.17     3822.19     61.54 o 
   3   1  12      713.79      832.58     52.89 o 
   4   1  12      442.94      369.43     44.47 o 
   5   1  12      145.18      101.54     47.63 o 
   6   1  12     5276.84     5250.01    111.27 o 
   7   1  12      826.36      773.86     64.24 o 
   8   1  12       20.93      -64.72     49.48 o 
   9   1  12       78.76        3.18     55.90 o 
  10   1  12      523.32      467.29     99.84 o 
  11   1  12      148.50       48.26     87.94 o 
  12   1  12       31.94     -107.92    125.39 o 
  13   1  12      479.10      284.71    114.10 o 
 -13   2  12       10.37     -153.80    141.28 o 
 -12   2  12       25.78       20.61    106.87 o 
 -11   2  12      516.45      693.46    140.71 o 
 -10   2  12       45.81      -17.87     65.38 o 
  -9   2  12        5.99       36.61     63.49 o 
  -8   2  12      110.93      169.50     55.84 o 
  -7   2  12      207.68      216.89     54.06 o 
  -6   2  12        7.02      -44.72     37.21 o 
  -5   2  12      196.39      163.90     47.25 o 
  -4   2  12      682.22      616.91     44.80 o 
  -3   2  12     3271.75     3090.86     70.27 o 
  -2   2  12     3386.31     2893.65     93.20 o 
  -1   2  12      940.32      822.89     55.55 o 
   0   2  12      802.52      772.30     40.39 o 
   1   2  12     2908.15     2738.45     70.88 o 
   2   2  12     1360.73     1271.20     52.51 o 
   3   2  12       67.47       20.69     26.89 o 
   4   2  12      122.28      173.64     37.17 o 
   5   2  12     6513.50     6581.07    175.18 o 
   6   2  12      277.68      168.64     44.61 o 
   7   2  12     1489.01     1497.09     89.90 o 
   8   2  12       26.40        6.59     53.56 o 
   9   2  12      407.40      391.95     73.18 o 
  10   2  12       20.98      -62.71     68.50 o 
  11   2  12     1703.25     1984.01    182.45 o 
  12   2  12      211.87      140.96    106.10 o 
 -13   3  12      100.09       75.25    147.54 o 
 -12   3  12       61.69       81.34    139.47 o 
 -11   3  12       40.70       56.06     82.63 o 
 -10   3  12       71.87       49.66     74.34 o 
  -9   3  12     4154.30     4370.76    387.05 o 
  -8   3  12      133.44      166.51     75.68 o 
  -7   3  12       15.86      -61.86     41.24 o 
  -6   3  12       20.59       58.27     46.59 o 
  -5   3  12     3100.83     2916.80    101.49 o 
  -4   3  12      158.79       84.83     35.06 o 
  -3   3  12     1235.33     1089.00     51.34 o 
  -2   3  12      705.49      794.57     40.66 o 
  -1   3  12      379.96      385.63     38.56 o 
   0   3  12       39.06      -15.10     21.91 o 
   1   3  12       91.08       44.19     23.89 o 
   2   3  12       21.55      -31.23     28.10 o 
   3   3  12       58.96       -8.63     35.36 o 
   4   3  12     3825.81     3589.78     91.16 o 
   5   3  12     1612.62     1506.75    119.88 o 
   6   3  12       11.54      -54.76     36.51 o 
   7   3  12      288.86      281.40     66.06 o 
   8   3  12      598.07      582.79    131.85 o 
   9   3  12      250.07      179.69     84.94 o 
  10   3  12       51.61       -2.00     81.69 o 
  11   3  12      273.60      191.52    103.95 o 
  12   3  12      180.02      181.10    109.98 o 
 -12   4  12      289.22      545.09    148.20 o 
 -11   4  12      297.76      243.35     98.32 o 
 -10   4  12      117.40       83.62     90.38 o 
  -9   4  12      183.38      203.74     88.71 o 
  -8   4  12      457.53      637.06    102.48 o 
  -7   4  12       39.86      -49.94     62.43 o 
  -6   4  12       80.54      -11.56     44.81 o 
  -5   4  12     1767.83     1679.50     82.05 o 
  -4   4  12      210.08      237.18     40.56 o 
  -3   4  12     2431.35     2265.94     70.85 o 
  -2   4  12     2087.24     1975.30     70.59 o 
  -1   4  12      477.12      477.00     39.48 o 
   0   4  12      177.76      128.43     29.03 o 
   1   4  12      526.79      632.81     52.55 o 
   2   4  12      113.34       72.49     36.50 o 
   3   4  12      903.68      879.50     63.66 o 
   4   4  12      170.27      245.51     49.90 o 
   5   4  12     3570.33     3444.08    131.96 o 
   6   4  12     2329.59     2085.07     97.68 o 
   7   4  12      289.56      264.58     67.02 o 
   8   4  12       38.12       71.42     79.85 o 
   9   4  12       28.62      -89.21     75.24 o 
  10   4  12      190.31      241.42    100.47 o 
  11   4  12      587.31      693.01    136.67 o 
 -11   5  12      139.65       23.25     93.03 o 
 -10   5  12      614.64      476.79    117.98 o 
  -9   5  12      395.00      347.22    105.46 o 
  -8   5  12       72.33       -0.73     75.26 o 
  -7   5  12     1518.59     1752.52    175.21 o 
  -6   5  12       25.17       32.13     61.55 o 
  -5   5  12      533.91      491.68     54.34 o 
  -4   5  12     1099.30     1139.35     70.02 o 
  -3   5  12      800.35      879.49     61.72 o 
  -2   5  12       15.36      -40.77     27.18 o 
  -1   5  12       20.40      -13.04     28.00 o 
   0   5  12       60.24        6.43     27.26 o 
   1   5  12      113.22       97.50     37.70 o 
   2   5  12     1276.59     1293.28     73.84 o 
   3   5  12       91.84       70.49     41.38 o 
   4   5  12       42.06       80.56     43.13 o 
   5   5  12     4150.12     3966.69    131.10 o 
   6   5  12      209.74      173.94     69.00 o 
   7   5  12      648.22      857.44    187.31 o 
   8   5  12     1027.95     1137.36    187.80 o 
   9   5  12     1676.29     1530.03    195.71 o 
  10   5  12      243.62      228.42     87.52 o 
  11   5  12        0.27      -47.13     71.16 o 
 -10   6  12      284.28      219.95    104.17 o 
  -9   6  12      104.91       -8.37     88.44 o 
  -8   6  12        2.45      -50.60     80.33 o 
  -7   6  12        0.15      -13.47    110.16 o 
  -6   6  12      303.25      197.55     77.70 o 
  -5   6  12      243.78      219.66     66.57 o 
  -4   6  12      112.64      160.30     49.22 o 
  -3   6  12     1636.83     1410.36     71.18 o 
  -2   6  12       14.85       22.43     37.21 o 
  -1   6  12     8729.48     8699.81    334.22 o 
   0   6  12     2273.07     2025.99     78.72 o 
   1   6  12       47.27       84.55     45.68 o 
   2   6  12       83.50       39.20     42.57 o 
   3   6  12      946.57     1138.85     77.39 o 
   4   6  12       43.49       -1.16     52.10 o 
   5   6  12      485.39      440.31     94.60 o 
   6   6  12      581.01      535.18    102.09 o 
   7   6  12      101.58       51.11     90.69 o 
   8   6  12        0.21      -84.55     77.56 o 
   9   6  12      300.79      231.83    103.54 o 
  10   6  12       39.06      -56.76     86.16 o 
  -9   7  12       17.85      -76.51     88.79 o 
  -8   7  12      264.74      115.38     98.32 o 
  -7   7  12     1413.26     1762.35    240.33 o 
  -6   7  12        0.29      -52.58     79.67 o 
  -5   7  12      391.66      379.66     73.57 o 
  -4   7  12      543.04      507.02     75.18 o 
  -3   7  12     1388.88     1477.98    151.43 o 
  -2   7  12        1.20      -56.02     37.34 o 
  -1   7  12      104.90      115.46     49.92 o 
   0   7  12      309.03      289.71     83.20 o 
   1   7  12       48.68       12.33     45.74 o 
   2   7  12       68.06       48.89     46.79 o 
   3   7  12      605.80      713.81    241.81 o 
   4   7  12      474.57      404.99     95.42 o 
   5   7  12      471.17      593.02    111.90 o 
   6   7  12        0.58      -16.94     75.31 o 
   7   7  12       41.76       13.97     92.25 o 
   8   7  12       46.33       41.27     90.42 o 
   9   7  12      116.37      224.65    104.56 o 
  -7   8  12      139.42       14.98     95.14 o 
  -6   8  12      197.29      226.48    105.15 o 
  -5   8  12      205.29      275.81     76.28 o 
  -4   8  12      172.37      127.62     67.00 o 
  -3   8  12        4.59       -8.02     60.32 o 
  -2   8  12      679.28      746.03     93.76 o 
  -1   8  12     1175.05     1646.98    157.51 o 
   0   8  12        8.99      -38.69     56.98 o 
   1   8  12      275.02      247.52    115.98 o 
   2   8  12      313.92      383.38     98.59 o 
   3   8  12      620.70      543.67    109.66 o 
   4   8  12       16.23      -12.90     84.85 o 
   5   8  12       16.82       -7.13     83.35 o 
   6   8  12       34.16      -80.52     86.06 o 
   7   8  12       25.78       -3.07     95.50 o 
  -5   9  12      207.74      165.92     80.96 o 
  -4   9  12       33.11      -39.16     91.36 o 
  -3   9  12        2.79      -93.42     83.72 o 
  -2   9  12      327.20      411.98    106.67 o 
  -1   9  12      155.26      125.24     72.54 o 
   0   9  12       50.31       47.95     87.83 o 
   1   9  12      206.98      205.40     91.24 o 
   2   9  12      113.87      171.67     99.26 o 
   3   9  12        5.31     -119.92     86.42 o 
   4   9  12      220.24      297.95    112.88 o 
 -13   0  13      321.70      136.51    161.70 o 
 -11   0  13      857.87     1097.35    176.36 o 
  -9   0  13     1055.88     1396.05    167.14 o 
  -7   0  13     5853.97     5902.18    243.54 o 
  -5   0  13       34.94       42.32     69.65 o 
  -3   0  13     4340.64     3947.91    185.75 o 
  -1   0  13       79.45      182.73    157.83 o 
   1   0  13      134.20      106.72     59.03 o 
   3   0  13     5902.68     5906.46    153.52 o 
   5   0  13     2498.22     2385.05    212.17 o 
   7   0  13      208.64      106.78     69.49 o 
   9   0  13        9.04      -69.98    101.44 o 
  11   0  13      266.10       44.46    130.42 o 
 -13   1  13       36.55      -13.38    101.00 o 
 -12   1  13       75.91      174.50    142.11 o 
 -11   1  13        1.44      -31.46     70.16 o 
 -10   1  13      414.37      458.50    148.45 o 
  -9   1  13        3.07      -41.73     48.99 o 
  -8   1  13      194.88      225.83     82.65 o 
  -7   1  13      667.10      767.33     74.25 o 
  -6   1  13      780.20      831.38     74.81 o 
  -5   1  13     2166.09     1977.40    110.33 o 
  -4   1  13      139.01      119.34     54.90 o 
  -3   1  13       17.69      -34.70     38.87 o 
  -2   1  13     1610.97     1438.25     64.89 o 
  -1   1  13    10688.74    10450.36    123.01 o 
   0   1  13      665.46      725.77     45.22 o 
   1   1  13       11.11      -36.03     24.02 o 
   2   1  13      618.72      633.79     47.36 o 
   3   1  13     5873.69     5864.66    107.15 o 
   4   1  13      329.71      364.60     45.39 o 
   5   1  13     2892.19     2863.47     82.51 o 
   6   1  13       89.17       30.14     38.88 o 
   7   1  13      199.32      125.09     44.60 o 
   8   1  13       65.02        5.85     53.36 o 
   9   1  13      495.51      712.45     86.87 o 
  10   1  13       95.34       49.91    118.31 o 
  11   1  13       59.71      -17.39     89.23 o 
  12   1  13        4.06      -25.81     93.99 o 
 -13   2  13        1.71     -125.97    122.68 o 
 -12   2  13       12.99       45.44     90.41 o 
 -11   2  13      232.92      221.13     86.21 o 
 -10   2  13      555.59      631.02    264.13 o 
  -9   2  13      184.19      251.69    101.68 o 
  -8   2  13      392.80      392.49     65.09 o 
  -7   2  13      399.59      323.71     57.58 o 
  -6   2  13     2547.01     2581.58     96.17 o 
  -5   2  13     1053.22     1171.61     78.99 o 
  -4   2  13      142.04      120.24     44.37 o 
  -3   2  13     2124.08     2011.30     69.40 o 
  -2   2  13      376.74      343.72     38.84 o 
  -1   2  13       26.11        8.48     21.61 o 
   0   2  13     2136.97     2198.90     53.86 o 
   1   2  13      497.33      382.20     34.98 o 
   2   2  13     1414.33     1157.69     53.78 o 
   3   2  13     1131.00     1142.41     56.10 o 
   4   2  13     2093.55     1932.71     71.75 o 
   5   2  13     5161.77     5103.19    110.76 o 
   6   2  13      238.13      255.68     49.27 o 
   7   2  13      337.79      412.59     91.00 o 
   8   2  13     1482.52     1652.59    129.33 o 
   9   2  13      492.89      542.83     79.32 o 
  10   2  13       32.36      -65.56     73.81 o 
  11   2  13        4.86      -56.59     86.34 o 
  12   2  13        6.87     -118.11     86.57 o 
 -12   3  13     1349.47     1694.79    156.48 o 
 -11   3  13      273.09      281.41     96.40 o 
 -10   3  13       22.71        2.43     73.19 o 
  -9   3  13       65.37      115.30     79.72 o 
  -8   3  13      469.03      419.33     93.19 o 
  -7   3  13       38.05      -56.39     46.49 o 
  -6   3  13     1127.07     1401.58    108.66 o 
  -5   3  13     1396.21     1160.95     81.88 o 
  -4   3  13      198.59      140.95     46.34 o 
  -3   3  13      326.84      269.27     40.67 o 
  -2   3  13     3648.98     3714.05     83.81 o 
  -1   3  13       15.69      -12.33     23.07 o 
   0   3  13      134.87      139.56     28.38 o 
   1   3  13     1233.74     1190.74     54.75 o 
   2   3  13       83.09       33.88     33.12 o 
   3   3  13      100.71       44.50     40.91 o 
   4   3  13     3490.85     3530.53     94.34 o 
   5   3  13     1339.79     1439.90     77.79 o 
   6   3  13       48.90       40.20     53.76 o 
   7   3  13      169.48      137.52     61.01 o 
   8   3  13        0.11       19.39     56.96 o 
   9   3  13        8.55      -19.63     73.55 o 
  10   3  13     1758.33     2123.04    178.53 o 
  11   3  13      530.11      573.26    123.14 o 
  12   3  13       18.01      -65.23     96.37 o 
 -12   4  13        7.98       -2.76     93.28 o 
 -11   4  13       81.23       -0.68     95.12 o 
 -10   4  13      654.54      601.69    182.53 o 
  -9   4  13     1534.55     1796.89    143.96 o 
  -8   4  13     1002.81     1351.67    383.84 o 
  -7   4  13      208.69      105.07     74.07 o 
  -6   4  13       21.50       -8.08     46.54 o 
  -5   4  13      102.34       54.54     44.37 o 
  -4   4  13      548.61      566.83     53.93 o 
  -3   4  13     1360.51     1305.58     60.26 o 
  -2   4  13        1.36        2.26     31.52 o 
  -1   4  13       44.14       28.01     31.37 o 
   0   4  13      860.92      946.78     50.96 o 
   1   4  13      107.85       49.86     33.32 o 
   2   4  13       70.66       63.11     36.45 o 
   3   4  13       12.42       -2.39     36.22 o 
   4   4  13     2351.73     2358.13     83.26 o 
   5   4  13      111.27      160.05     58.21 o 
   6   4  13      237.86      223.28     61.96 o 
   7   4  13      549.79      731.22     87.80 o 
   8   4  13     1099.32     1248.43    109.40 o 
   9   4  13        0.84       19.90     81.97 o 
  10   4  13      304.07      402.64    116.03 o 
  11   4  13      325.44      388.27    120.51 o 
 -11   5  13        2.93      -98.66     86.97 o 
 -10   5  13      492.93      532.33    173.07 o 
  -9   5  13        0.20      -28.81     82.18 o 
  -8   5  13      424.49      405.04    103.20 o 
  -7   5  13      959.69      973.47    243.38 o 
  -6   5  13       49.85      -28.48     69.63 o 
  -5   5  13       66.69      -22.62     47.01 o 
  -4   5  13     1928.60     1864.66    116.46 o 
  -3   5  13      237.09      193.16     44.55 o 
  -2   5  13       19.46      -51.61     34.41 o 
  -1   5  13     1227.37     1286.56     65.92 o 
   0   5  13      287.72      361.80     54.57 o 
   1   5  13      295.89      264.02     48.45 o 
   2   5  13      239.47      321.67     60.06 o 
   3   5  13      214.87      188.27     46.62 o 
   4   5  13      447.27      575.91     73.80 o 
   5   5  13     1127.71     1384.14    152.95 o 
   6   5  13       33.58       20.15     59.35 o 
   7   5  13       38.83       19.27     77.15 o 
   8   5  13      959.03     1041.05    183.11 o 
   9   5  13      464.17      343.22     98.08 o 
  10   5  13        7.76       48.97     79.86 o 
 -10   6  13       47.65      -23.46    100.55 o 
  -9   6  13      166.30       18.03    131.98 o 
  -8   6  13      591.70      705.28    132.64 o 
  -7   6  13       25.39      -79.68     69.75 o 
  -6   6  13       34.85       10.53     75.05 o 
  -5   6  13      120.19       -9.71     70.70 o 
  -4   6  13     1660.89     1730.10     90.87 o 
  -3   6  13      261.85      147.17     49.69 o 
  -2   6  13     1203.36     1274.51    104.45 o 
  -1   6  13      635.69      735.85     67.29 o 
   0   6  13      312.48      332.77     59.97 o 
   1   6  13       10.04        4.67     43.93 o 
   2   6  13     2944.71     2866.39     93.86 o 
   3   6  13      179.15      277.94     59.15 o 
   4   6  13        0.52      -35.92     53.32 o 
   5   6  13      141.74      233.47     70.18 o 
   6   6  13      879.27     1164.23    139.89 o 
   7   6  13       64.13       91.70     89.56 o 
   8   6  13       14.25        7.03     95.34 o 
   9   6  13       14.92       -9.60     90.00 o 
  -9   7  13        0.42     -141.52     94.35 o 
  -8   7  13      347.76      367.32    166.07 o 
  -7   7  13       14.22       75.13    155.53 o 
  -6   7  13       83.17      -21.10     79.41 o 
  -5   7  13      184.17       93.90     83.05 o 
  -4   7  13     1344.62     1474.32    106.77 o 
  -3   7  13       24.79      -46.50     43.76 o 
  -2   7  13      170.17      281.65     70.04 o 
  -1   7  13       23.14       54.44     50.59 o 
   0   7  13      834.44     1030.77     90.90 o 
   1   7  13     1354.54     1435.64     88.65 o 
   2   7  13      235.97      316.04     59.53 o 
   3   7  13       67.97       15.76     59.12 o 
   4   7  13       26.81      -11.50     81.82 o 
   5   7  13       18.02      -17.93     80.89 o 
   6   7  13       25.78       -1.83     84.06 o 
   7   7  13       88.68      -83.54     88.67 o 
   8   7  13      205.66      147.34    101.19 o 
  -7   8  13        5.06     -123.45     83.88 o 
  -6   8  13        6.71      -56.07     84.68 o 
  -5   8  13      630.30      634.24    114.52 o 
  -4   8  13      424.66      433.34     83.82 o 
  -3   8  13       39.19      -87.97     84.19 o 
  -2   8  13      108.16      129.90     72.29 o 
  -1   8  13      114.06       83.57     67.91 o 
   0   8  13        5.62      -34.35     52.07 o 
   1   8  13       10.14       -6.74     93.28 o 
   2   8  13     1057.81     1292.85    134.38 o 
   3   8  13      138.00      101.00     89.83 o 
   4   8  13       25.83       66.28     98.88 o 
   5   8  13       31.10      -55.41     91.58 o 
   6   8  13      232.34      310.30    110.81 o 
  -4   9  13       10.40      -34.79     93.70 o 
  -3   9  13      266.41      194.51    146.22 o 
  -2   9  13      114.22       55.19    157.42 o 
  -1   9  13        7.62      -73.66    107.61 o 
   0   9  13      137.62      182.62     92.28 o 
   1   9  13      446.36      420.31    145.32 o 
   2   9  13      193.58      131.94     98.61 o 
   3   9  13        1.99      -75.35     96.82 o 
 -12   0  14        2.02      -53.68    114.94 o 
 -10   0  14      317.13      147.55    123.58 o 
  -8   0  14     1879.37     1814.31    157.75 o 
  -6   0  14        0.11       41.99     72.45 o 
  -4   0  14     4310.77     4252.05    198.75 o 
  -2   0  14     7166.18     6761.09    245.68 o 
   0   0  14     8201.92     8359.53    162.85 o 
   2   0  14     2094.54     2060.39     93.71 o 
   4   0  14     1729.36     1743.88    118.73 o 
   6   0  14       75.89        2.55     58.27 o 
   8   0  14     1200.38     1553.23    150.84 o 
  10   0  14      120.21       33.76    131.90 o 
  12   0  14      462.82      501.25    168.62 o 
 -12   1  14      618.48      694.05    141.86 o 
 -11   1  14        2.84      -52.53    100.69 o 
 -10   1  14      425.71      389.18    187.14 o 
  -9   1  14     1363.24     1519.06     97.21 o 
  -8   1  14     1179.28     1424.38     95.61 o 
  -7   1  14       19.01      -53.83     45.38 o 
  -6   1  14       45.42       -9.94     45.81 o 
  -5   1  14      445.14      464.77     59.82 o 
  -4   1  14     4903.41     4666.11    148.02 o 
  -3   1  14      895.03     1021.16     89.36 o 
  -2   1  14     1561.13     1562.04     63.08 o 
  -1   1  14       38.73      142.97     35.28 o 
   0   1  14      702.95      762.98     54.10 o 
   1   1  14        1.67      -35.16     26.73 o 
   2   1  14     3947.47     3895.91     88.00 o 
   3   1  14      125.04      134.68     36.64 o 
   4   1  14     1122.51     1206.77     69.59 o 
   5   1  14       60.33       55.07     40.46 o 
   6   1  14     3456.08     3510.27    102.07 o 
   7   1  14     1007.04     1086.87     75.18 o 
   8   1  14        3.69      -70.40     46.93 o 
   9   1  14        1.13       11.05     60.93 o 
  10   1  14       12.36      -84.35     75.65 o 
  11   1  14       26.37      -46.93    102.92 o 
  12   1  14       40.38      -48.28     93.70 o 
 -12   2  14        0.37      -81.21     81.43 o 
 -11   2  14       82.36       73.03     84.60 o 
 -10   2  14        1.95       18.14     80.92 o 
  -9   2  14      276.87      218.17    104.23 o 
  -8   2  14        3.19      -13.90     48.84 o 
  -7   2  14     4403.60     4334.37    125.34 o 
  -6   2  14     1505.79     1457.43     77.64 o 
  -5   2  14        4.99       -7.77     39.75 o 
  -4   2  14      350.66      365.23     57.11 o 
  -3   2  14     6272.81     6280.91    137.04 o 
  -2   2  14     4149.32     3662.45     81.29 o 
  -1   2  14     1023.69     1021.53     62.24 o 
   0   2  14      460.11      475.69     36.38 o 
   1   2  14     1365.20     1306.94     66.84 o 
   2   2  14      815.72      818.72     74.77 o 
   3   2  14      429.35      496.08     50.22 o 
   4   2  14      809.82      880.45     64.30 o 
   5   2  14     2170.09     2064.29     78.01 o 
   6   2  14        4.87      -48.07     38.72 o 
   7   2  14       72.36      -17.75     52.36 o 
   8   2  14      366.94      429.35     74.46 o 
   9   2  14        6.37      -75.35     59.38 o 
  10   2  14      257.66      262.45    143.92 o 
  11   2  14      370.36      472.72    125.08 o 
  12   2  14      284.78      273.54    111.52 o 
 -12   3  14      286.33      390.39    113.87 o 
 -11   3  14       59.85       29.85     85.09 o 
 -10   3  14      887.55      790.98    119.63 o 
  -9   3  14     4293.98     3939.27    280.18 o 
  -8   3  14     1906.57     1626.48    118.30 o 
  -7   3  14       87.48       23.42     49.82 o 
  -6   3  14       45.52       81.00     49.09 o 
  -5   3  14       93.53       -3.95     45.51 o 
  -4   3  14      639.49      680.77    151.41 o 
  -3   3  14      460.02      489.66     59.71 o 
  -2   3  14       15.43      -13.42     29.27 o 
  -1   3  14      981.46     1076.19     53.51 o 
   0   3  14      928.15      970.96     55.62 o 
   1   3  14       38.57      -14.37     30.95 o 
   2   3  14       41.86       38.47     32.00 o 
   3   3  14     1604.69     1671.34     92.24 o 
   4   3  14     8338.09     8488.65    147.05 o 
   5   3  14      564.51      616.41     64.22 o 
   6   3  14        9.99       -9.19     51.52 o 
   7   3  14      553.49      686.97     83.62 o 
   8   3  14       79.57       29.30     60.84 o 
   9   3  14       12.46      -85.49     56.99 o 
  10   3  14       38.31       -3.10     92.70 o 
  11   3  14      447.50      546.81    128.36 o 
 -11   4  14       19.10      -59.02     93.10 o 
 -10   4  14      202.16      194.81    145.15 o 
  -9   4  14      140.53      152.91     93.45 o 
  -8   4  14      331.85      248.81     90.33 o 
  -7   4  14      255.29      269.27     92.18 o 
  -6   4  14      983.49     1037.21    122.00 o 
  -5   4  14     1077.28     1169.52     87.83 o 
  -4   4  14      909.37      886.49     77.93 o 
  -3   4  14     1678.04     1677.53     67.25 o 
  -2   4  14     1651.66     1526.33     62.60 o 
  -1   4  14      166.71      147.88     33.39 o 
   0   4  14      312.16      282.05     52.92 o 
   1   4  14      121.88      119.98     40.23 o 
   2   4  14        4.20      -43.88     33.02 o 
   3   4  14      336.32      345.00     52.81 o 
   4   4  14      255.84      291.69     50.81 o 
   5   4  14        0.02      -37.21     47.62 o 
   6   4  14      197.40       80.05    108.60 o 
   7   4  14        7.60      -34.37     57.36 o 
   8   4  14        1.92      -26.55     65.40 o 
   9   4  14      315.87      242.03     97.73 o 
  10   4  14     1037.63     1335.56    159.71 o 
  11   4  14      388.04      296.87    118.38 o 
 -11   5  14      336.43      248.95    192.74 o 
 -10   5  14      445.93      397.09    117.22 o 
  -9   5  14      330.84      322.42    106.96 o 
  -8   5  14       13.20      -83.69     73.55 o 
  -7   5  14     1023.71     1468.04    216.62 o 
  -6   5  14      602.16      600.67     99.44 o 
  -5   5  14      287.75      259.33     64.02 o 
  -4   5  14     1521.79     1499.18    119.67 o 
  -3   5  14      958.89     1013.67     74.30 o 
  -2   5  14      259.46      232.85     46.49 o 
  -1   5  14       43.96       30.26     46.67 o 
   0   5  14      435.23      491.49     55.98 o 
   1   5  14      367.88      422.41     54.33 o 
   2   5  14      158.00      126.92     44.59 o 
   3   5  14      758.92      779.24    135.08 o 
   4   5  14      551.33      549.98     77.13 o 
   5   5  14     1323.78     1638.66    112.40 o 
   6   5  14       11.07       23.70     61.49 o 
   7   5  14        0.79      -36.94     63.15 o 
   8   5  14      224.45      196.80     90.33 o 
   9   5  14      589.54      612.50    123.67 o 
  10   5  14        0.31     -121.84    145.90 o 
 -10   6  14        2.19     -134.43     89.62 o 
  -9   6  14       55.43        1.05     97.64 o 
  -8   6  14       35.41       78.24     87.36 o 
  -7   6  14       48.44      -38.51     89.09 o 
  -6   6  14      459.17      370.21    134.12 o 
  -5   6  14     1206.52     1318.31    127.88 o 
  -4   6  14       18.02       85.44     59.33 o 
  -3   6  14       34.27       13.36     44.68 o 
  -2   6  14      232.38      182.54     60.91 o 
  -1   6  14     2906.35     3165.41    115.68 o 
   0   6  14      135.92      118.50     50.15 o 
   1   6  14       10.90      -61.57     41.05 o 
   2   6  14      259.68      345.77     60.83 o 
   3   6  14      676.89      780.37     90.73 o 
   4   6  14        5.49      -65.31     63.99 o 
   5   6  14      526.53      698.38    157.35 o 
   6   6  14       93.27       92.94     87.80 o 
   7   6  14       88.60       75.13     84.15 o 
   8   6  14      292.06      303.84    106.72 o 
   9   6  14       77.18        9.44     93.36 o 
  -8   7  14        1.15      -23.18     89.69 o 
  -7   7  14      401.72      585.99    126.92 o 
  -6   7  14       13.11      -87.62     85.64 o 
  -5   7  14       87.44       57.51     85.17 o 
  -4   7  14      184.31      120.31    102.75 o 
  -3   7  14       35.47       -3.10     59.68 o 
  -2   7  14        5.83       13.46     57.91 o 
  -1   7  14       82.32       -2.09     56.95 o 
   0   7  14       76.49       47.91     53.03 o 
   1   7  14      260.53      341.53     63.34 o 
   2   7  14       60.58      112.52     67.56 o 
   3   7  14      346.44      332.17     78.47 o 
   4   7  14      183.91      105.99     67.65 o 
   5   7  14      928.37     1175.51    140.77 o 
   6   7  14       32.61       36.06     90.53 o 
   7   7  14        3.05      -90.18     88.51 o 
   8   7  14        1.96      -48.48     97.70 o 
  -6   8  14       84.32       44.04     98.97 o 
  -5   8  14      454.54      486.84    112.08 o 
  -4   8  14        8.48      -75.58    141.94 o 
  -3   8  14        4.72      -60.35     86.78 o 
  -2   8  14      337.86      431.95     84.82 o 
  -1   8  14     1423.09     1493.08    118.50 o 
   0   8  14       30.47       29.12     60.14 o 
   1   8  14      169.25      106.99     70.78 o 
   2   8  14      158.65      161.02     87.85 o 
   3   8  14      150.89      122.42    235.72 o 
   4   8  14      170.11      145.64     95.05 o 
   5   8  14      163.74      131.98    101.94 o 
   6   8  14      147.95       48.67    102.08 o 
  -3   9  14       18.15      -34.31     94.20 o 
  -2   9  14       65.28       49.73     94.27 o 
  -1   9  14        0.88      -75.40     78.34 o 
   0   9  14      176.60      173.23    130.91 o 
   1   9  14      252.77      350.92    183.11 o 
   2   9  14        5.38       19.09     93.17 o 
 -11   0  15      759.27      779.70    161.54 o 
  -9   0  15       13.11       52.03     86.78 o 
  -7   0  15      344.37      358.32    104.73 o 
  -5   0  15       16.21       -4.45     79.70 o 
  -3   0  15       13.17      -53.19     59.45 o 
  -1   0  15      187.10      169.77     81.68 o 
   1   0  15     5950.84     6180.06    151.10 o 
   3   0  15     2608.49     2448.00    111.32 o 
   5   0  15     6769.27     6710.70    185.24 o 
   7   0  15       43.87       36.84     64.73 o 
   9   0  15     1137.10     1549.36    216.04 o 
  11   0  15     1426.29     1488.76    227.74 o 
 -12   1  15      160.57      319.25    105.90 o 
 -11   1  15        8.69       -3.99     75.10 o 
 -10   1  15       58.31       58.60     72.77 o 
  -9   1  15     1583.83     1617.30     96.21 o 
  -8   1  15       22.93        3.16     49.87 o 
  -7   1  15       46.47       15.28     48.74 o 
  -6   1  15      296.83      305.82     59.10 o 
  -5   1  15     2351.57     2259.31     92.76 o 
  -4   1  15      442.35      436.15     74.43 o 
  -3   1  15      323.05      346.02     67.88 o 
  -2   1  15      300.62      311.14     70.62 o 
  -1   1  15     8509.19     8548.40    199.15 o 
   0   1  15      875.82      868.11     52.05 o 
   1   1  15      173.96      174.77     37.15 o 
   2   1  15        2.05        8.02     31.66 o 
   3   1  15      303.20      273.04     44.90 o 
   4   1  15      428.23      461.53     54.46 o 
   5   1  15     1814.12     1780.49     75.77 o 
   6   1  15      437.37      539.37     61.89 o 
   7   1  15     1344.69     1503.15    159.93 o 
   8   1  15       49.57      -24.13     56.74 o 
   9   1  15      712.31      827.59    125.60 o 
  10   1  15      235.82      223.89     99.90 o 
  11   1  15      419.39      598.48    128.85 o 
 -12   2  15       77.96        1.39     86.28 o 
 -11   2  15      508.82      657.05    117.19 o 
 -10   2  15     1587.06     1641.07    143.06 o 
  -9   2  15      340.64      343.15     95.59 o 
  -8   2  15      145.36      124.93     56.65 o 
  -7   2  15      170.90      156.83     58.09 o 
  -6   2  15     1121.24     1335.68     84.55 o 
  -5   2  15       34.67       78.77     51.79 o 
  -4   2  15     3795.57     3707.25    114.25 o 
  -3   2  15       35.09      104.09     48.37 o 
  -2   2  15      273.48      319.62     51.25 o 
  -1   2  15      427.35      412.34     43.30 o 
   0   2  15     4664.19     4494.75     93.50 o 
   1   2  15     1955.74     1924.87     66.97 o 
   2   2  15      116.24       44.66     35.03 o 
   3   2  15     1788.47     1732.45     79.89 o 
   4   2  15     1047.16     1300.98     78.39 o 
   5   2  15     3020.66     3004.13    103.70 o 
   6   2  15      910.61     1026.61     73.65 o 
   7   2  15       14.96      -62.02     48.30 o 
   8   2  15      110.19       39.11     63.17 o 
   9   2  15        0.42      -43.44     61.87 o 
  10   2  15      144.85      122.97     74.71 o 
  11   2  15      375.61      261.52    112.70 o 
 -11   3  15        0.74     -118.99     79.32 o 
 -10   3  15        2.01      -17.76     82.88 o 
  -9   3  15       25.42       86.24     91.36 o 
  -8   3  15      156.24       19.64     73.17 o 
  -7   3  15      102.13       81.01     72.54 o 
  -6   3  15     1420.94     1435.26    110.62 o 
  -5   3  15       14.42      -20.59     45.52 o 
  -4   3  15     2754.39     2784.07    100.68 o 
  -3   3  15     2078.73     1873.70     86.60 o 
  -2   3  15      224.31      211.12     48.65 o 
  -1   3  15       34.26      -14.44     29.87 o 
   0   3  15       23.66      -23.15     30.58 o 
   1   3  15      232.17      206.15     41.19 o 
   2   3  15      408.33      382.49     49.80 o 
   3   3  15     1140.72     1329.10     73.91 o 
   4   3  15      368.23      419.95     55.62 o 
   5   3  15       55.87       -9.42     41.10 o 
   6   3  15     1453.78     1695.55    110.80 o 
   7   3  15      326.09      587.18    106.34 o 
   8   3  15       85.41      -20.54     59.01 o 
   9   3  15      183.38      189.95     74.12 o 
  10   3  15      921.25     1289.32    299.78 o 
  11   3  15      280.03      339.72    122.26 o 
 -11   4  15       13.10      -64.29     83.23 o 
 -10   4  15      917.73     1354.44    407.31 o 
  -9   4  15     1006.84     1206.41    418.09 o 
  -8   4  15      435.16      406.82     98.97 o 
  -7   4  15       92.86       18.75     82.17 o 
  -6   4  15      847.61     1039.88     92.10 o 
  -5   4  15       38.75      -21.26     45.84 o 
  -4   4  15       19.97       35.91     48.78 o 
  -3   4  15      249.84      180.05     55.49 o 
  -2   4  15      161.87      100.28     38.90 o 
  -1   4  15      801.51      898.79     76.74 o 
   0   4  15      848.38     1007.00     93.81 o 
   1   4  15        4.78      -34.85     35.05 o 
   2   4  15       27.47       14.64     39.79 o 
   3   4  15      362.27      457.16     58.22 o 
   4   4  15     1752.66     1568.48     76.14 o 
   5   4  15     1163.99     1259.53     99.01 o 
   6   4  15        2.75      -62.77     51.62 o 
   7   4  15      726.34      938.91    154.79 o 
   8   4  15      244.38      199.19     74.53 o 
   9   4  15       37.29      -25.65     93.82 o 
  10   4  15       27.76      -63.33    137.33 o 
 -10   5  15       20.00        9.52     95.07 o 
  -9   5  15      209.45      106.36     94.18 o 
  -8   5  15      452.91      689.87    140.30 o 
  -7   5  15      925.45     1064.27    165.33 o 
  -6   5  15      130.99       39.33     77.05 o 
  -5   5  15        2.77      -14.73     50.81 o 
  -4   5  15     1635.54     1608.86    112.45 o 
  -3   5  15     1521.01     1518.85     89.84 o 
  -2   5  15      185.32      261.23     61.91 o 
  -1   5  15      609.40      681.14     76.32 o 
   0   5  15      252.22      253.60     52.35 o 
   1   5  15       37.96       10.92     41.92 o 
   2   5  15        0.82      -32.77     41.75 o 
   3   5  15      389.59      299.43     56.97 o 
   4   5  15      396.88      504.38     77.47 o 
   5   5  15      729.96      792.99    126.60 o 
   6   5  15        3.20      -84.51     56.34 o 
   7   5  15       95.85      -11.61     60.72 o 
   8   5  15      462.69      558.87    170.93 o 
   9   5  15        6.18        0.59     82.66 o 
  -9   6  15        3.83      -31.70     95.81 o 
  -8   6  15      668.95      784.39    197.85 o 
  -7   6  15      171.07       45.39     84.07 o 
  -6   6  15       17.68        4.00     97.65 o 
  -5   6  15      240.30      227.47     89.10 o 
  -4   6  15      647.32      596.53     81.14 o 
  -3   6  15       32.16      -77.88     69.70 o 
  -2   6  15      543.65      616.14     79.81 o 
  -1   6  15       13.78       59.25     57.80 o 
   0   6  15      417.15      311.19     70.06 o 
   1   6  15        0.49        0.03     44.69 o 
   2   6  15     1596.74     1832.25    164.02 o 
   3   6  15        1.77      -51.14     58.11 o 
   4   6  15      172.11      205.63     74.15 o 
   5   6  15       48.80       80.29     65.30 o 
   6   6  15      332.89      295.45     84.71 o 
   7   6  15       95.55      148.94     96.15 o 
   8   6  15       89.16        1.53     89.46 o 
  -8   7  15      276.91      190.29    113.70 o 
  -7   7  15       47.46       57.98     97.27 o 
  -6   7  15       37.72     -116.88     77.92 o 
  -5   7  15        9.23      -20.52    131.73 o 
  -4   7  15       67.52       71.80    136.51 o 
  -3   7  15       19.73       -6.73     77.45 o 
  -2   7  15     1251.09     1364.04    108.30 o 
  -1   7  15        4.64      -62.96     61.30 o 
   0   7  15      514.71      360.32     79.55 o 
   1   7  15      448.46      458.11     69.41 o 
   2   7  15      218.51      181.41     70.16 o 
   3   7  15       73.96       -9.57     64.81 o 
   4   7  15      162.74      226.10     78.13 o 
   5   7  15       16.50        2.48     96.33 o 
   6   7  15       22.31      -63.60     86.29 o 
   7   7  15      153.17       74.88    111.64 o 
  -5   8  15      283.93      413.32    178.01 o 
  -4   8  15      109.51      -78.38    141.45 o 
  -3   8  15      159.00      216.37    166.81 o 
  -2   8  15       15.50      -93.54     62.36 o 
  -1   8  15      336.17      209.93     77.50 o 
   0   8  15        4.39        2.23     62.92 o 
   1   8  15       22.36        3.48     70.70 o 
   2   8  15      218.28      229.84    103.27 o 
   3   8  15       21.83     -119.33     79.56 o 
   4   8  15      211.73      315.66    144.50 o 
   5   8  15        2.84       82.34    124.82 o 
 -12   0  16       71.27       48.58    122.35 o 
 -10   0  16      157.88       52.84     74.81 o 
  -8   0  16      785.10     1024.89    152.32 o 
  -6   0  16      369.02      386.15    118.23 o 
  -4   0  16      683.95      788.92    130.75 o 
  -2   0  16     1232.52     1419.11    160.06 o 
   0   0  16       10.75      -15.87     41.26 o 
   2   0  16     1735.95     1555.83     89.63 o 
   4   0  16     4660.76     4845.38    157.51 o 
   6   0  16      305.60      179.46     91.31 o 
   8   0  16     2547.10     2772.46    141.63 o 
  10   0  16      123.31       38.20    136.67 o 
 -12   1  16      739.84      807.21    122.93 o 
 -11   1  16       15.91        9.38     82.58 o 
 -10   1  16        0.32      -22.74     83.29 o 
  -9   1  16       53.88       36.87     62.39 o 
  -8   1  16      429.49      442.66     86.93 o 
  -7   1  16      243.47      211.92     60.13 o 
  -6   1  16      953.53     1089.10     87.97 o 
  -5   1  16      147.58      187.07     52.94 o 
  -4   1  16     2452.35     2367.00    201.14 o 
  -3   1  16      117.18      161.51     64.18 o 
  -2   1  16     3736.12     3769.78    144.49 o 
  -1   1  16     3645.80     3814.39    142.34 o 
   0   1  16      675.65      656.51     60.11 o 
   1   1  16      168.38      167.01     38.49 o 
   2   1  16     3958.27     4015.35     94.80 o 
   3   1  16      818.94      916.61     65.54 o 
   4   1  16     1383.90     1439.88     74.18 o 
   5   1  16      402.43      443.40     57.94 o 
   6   1  16     1447.00     1536.27     89.95 o 
   7   1  16       11.88      -62.18     44.07 o 
   8   1  16        0.93      -85.09     56.73 o 
   9   1  16      128.38       63.52     70.64 o 
  10   1  16      502.67      615.08    127.18 o 
  11   1  16      114.64      100.27    100.57 o 
 -11   2  16        1.59      -79.02     83.29 o 
 -10   2  16       11.43      -10.82     83.65 o 
  -9   2  16      642.86      621.10    164.26 o 
  -8   2  16      257.63      278.59     68.28 o 
  -7   2  16      411.46      474.14     73.21 o 
  -6   2  16       28.86       14.83     52.63 o 
  -5   2  16      546.51      608.15     72.18 o 
  -4   2  16      765.48      912.48     78.33 o 
  -3   2  16     5080.06     4901.63    162.19 o 
  -2   2  16     1369.26     1289.85     87.09 o 
  -1   2  16      281.57      227.94     49.40 o 
   0   2  16      570.63      661.59     66.50 o 
   1   2  16      142.96      212.84     43.59 o 
   2   2  16       68.38       21.84     35.48 o 
   3   2  16      293.83      349.06     51.78 o 
   4   2  16     1127.45     1420.43     78.81 o 
   5   2  16      479.80      521.34     64.29 o 
   6   2  16       60.30      -16.40     44.06 o 
   7   2  16        0.69      -45.87     54.09 o 
   8   2  16      537.74      658.36    105.64 o 
   9   2  16       30.22       -7.16     69.41 o 
  10   2  16      221.30      305.87     89.53 o 
  11   2  16        0.61      -50.93    116.26 o 
 -11   3  16      160.52      141.48     98.15 o 
 -10   3  16      802.70     1007.43    387.22 o 
  -9   3  16     1066.68     1311.47    188.63 o 
  -8   3  16       13.86      -67.10     70.28 o 
  -7   3  16      432.88      482.77     76.76 o 
  -6   3  16       32.56       57.01     56.91 o 
  -5   3  16      107.43       51.92     47.75 o 
  -4   3  16      146.46      151.03     53.89 o 
  -3   3  16      140.23       82.24     50.60 o 
  -2   3  16       16.73      -42.70     39.01 o 
  -1   3  16     1631.37     1482.66     75.29 o 
   0   3  16      110.66       86.92     51.28 o 
   1   3  16        0.44       23.33     35.87 o 
   2   3  16        0.95      -49.64     33.09 o 
   3   3  16      559.47      642.15     62.77 o 
   4   3  16        6.38      -54.82     42.18 o 
   5   3  16       24.29      -23.08     42.53 o 
   6   3  16      231.20      117.53     59.24 o 
   7   3  16      640.05      664.35     89.34 o 
   8   3  16        3.34      -74.14     61.26 o 
   9   3  16       46.14       69.05     71.53 o 
  10   3  16       41.43      -41.65     99.03 o 
 -10   4  16      116.60        6.45    114.53 o 
  -9   4  16        0.51      -41.31     91.91 o 
  -8   4  16       43.42     -112.98     75.32 o 
  -7   4  16      400.34      557.65    100.67 o 
  -6   4  16      325.37      255.89     67.83 o 
  -5   4  16     1584.01     1682.90     92.12 o 
  -4   4  16      788.97      776.00     79.64 o 
  -3   4  16     2578.84     2319.69    100.99 o 
  -2   4  16       50.70       -2.30     67.59 o 
  -1   4  16      118.09       66.06     48.13 o 
   0   4  16      135.53      152.50     51.31 o 
   1   4  16        1.36      -50.86     33.91 o 
   2   4  16      827.49      906.22     71.29 o 
   3   4  16      193.85      177.94     52.83 o 
   4   4  16      496.40      495.01     70.98 o 
   5   4  16      356.44      441.07    152.13 o 
   6   4  16      208.40      161.96     64.12 o 
   7   4  16      188.75       91.52     85.22 o 
   8   4  16      340.94      281.20     90.03 o 
   9   4  16      215.92      182.47     85.55 o 
  10   4  16      255.47      166.14    114.92 o 
 -10   5  16      202.72      114.72    122.92 o 
  -9   5  16      217.62      341.56    111.64 o 
  -8   5  16      266.08      178.86     91.01 o 
  -7   5  16      272.26      267.68     91.86 o 
  -6   5  16      174.28      116.71     77.98 o 
  -5   5  16       84.97       44.43     58.43 o 
  -4   5  16     1002.31     1074.72     92.92 o 
  -3   5  16        3.07      -28.82     69.70 o 
  -2   5  16      207.68      174.72    103.82 o 
  -1   5  16      296.85      264.47     62.13 o 
   0   5  16      195.11      112.27     57.43 o 
   1   5  16     1047.89     1147.97     89.29 o 
   2   5  16       89.18       73.19     45.99 o 
   3   5  16      830.44      804.78     75.69 o 
   4   5  16       36.84       80.93     60.68 o 
   5   5  16      641.84      665.25     86.90 o 
   6   5  16        2.48      -61.71     62.85 o 
   7   5  16       55.58      -17.14     68.63 o 
   8   5  16       23.99       31.07     73.58 o 
   9   5  16        3.95      -86.60     83.24 o 
  -8   6  16        2.83       13.96    100.37 o 
  -7   6  16       42.11      -44.34     87.75 o 
  -6   6  16       10.88      -13.64     82.99 o 
  -5   6  16     2195.58     2291.37    157.67 o 
  -4   6  16       49.31        6.84     61.06 o 
  -3   6  16       12.48     -102.40     71.47 o 
  -2   6  16      126.16       85.06     83.65 o 
  -1   6  16      598.53      664.53     82.48 o 
   0   6  16        1.98      -18.52     55.95 o 
   1   6  16       20.62      -61.48     52.73 o 
   2   6  16      575.59      599.75     71.66 o 
   3   6  16       57.43      -18.42     63.36 o 
   4   6  16      183.11      102.34    103.88 o 
   5   6  16      125.78       65.89     69.80 o 
   6   6  16       20.68      -62.49     68.70 o 
   7   6  16      235.69      106.41     96.78 o 
   8   6  16      201.90      173.99    105.80 o 
  -7   7  16       62.70       16.84    110.99 o 
  -6   7  16       74.64      -22.78     89.42 o 
  -5   7  16       21.52       39.03    140.46 o 
  -4   7  16        5.84      -74.59    124.49 o 
  -3   7  16       87.15       39.72     82.62 o 
  -2   7  16      301.56      163.06     86.61 o 
  -1   7  16       15.18      -38.42     65.38 o 
   0   7  16       36.10      -22.36     63.04 o 
   1   7  16     1114.71     1288.59    207.32 o 
   2   7  16        9.64      -22.33     65.20 o 
   3   7  16       32.23      -28.85     72.20 o 
   4   7  16       82.08      156.20     80.38 o 
   5   7  16      981.49     1190.62    138.58 o 
   6   7  16       13.22       55.00     95.36 o 
  -4   8  16       18.14       -6.59    139.97 o 
  -3   8  16       23.72      175.54    162.53 o 
  -2   8  16        6.76      -52.16     91.36 o 
  -1   8  16      799.33      737.34     98.86 o 
   0   8  16      396.36      447.33    106.80 o 
   1   8  16        0.79     -114.76     78.07 o 
   2   8  16        3.17      -24.66     73.90 o 
   3   8  16        9.97       -0.36     83.97 o 
   4   8  16      110.91      166.47    109.20 o 
 -11   0  17      367.61      490.71    142.27 o 
  -9   0  17        5.26      -43.98     69.22 o 
  -7   0  17      538.79      602.35    128.77 o 
  -5   0  17        2.18        0.82     80.19 o 
  -3   0  17      768.12      866.48    134.86 o 
  -1   0  17      209.56      207.65     87.60 o 
   1   0  17     2914.84     3149.18    116.09 o 
   3   0  17        2.25      -28.81     50.34 o 
   5   0  17     7110.20     7182.54    205.17 o 
   7   0  17       37.18       86.03     75.12 o 
   9   0  17      701.10      692.43    162.53 o 
  11   0  17     1156.97     1282.10    218.18 o 
 -11   1  17      190.18      182.84    107.12 o 
 -10   1  17       20.21      -20.12     85.87 o 
  -9   1  17     1926.06     1876.04    101.27 o 
  -8   1  17        2.98      -20.34     58.90 o 
  -7   1  17       77.02      -45.69     52.46 o 
  -6   1  17      103.93       78.06     52.70 o 
  -5   1  17     1080.04     1202.70    121.45 o 
  -4   1  17     1415.73     1525.11     85.57 o 
  -3   1  17      678.03      853.88    101.16 o 
  -2   1  17      136.00      154.66     67.98 o 
  -1   1  17     1068.94     1056.72    154.95 o 
   0   1  17      727.41      716.78    159.40 o 
   1   1  17        2.26      -53.24     35.49 o 
   2   1  17     1063.37     1099.81     61.78 o 
   3   1  17      239.79      317.58     50.67 o 
   4   1  17     1343.98     1449.06     77.09 o 
   5   1  17      349.03      457.13     61.09 o 
   6   1  17      299.27      262.96     58.04 o 
   7   1  17      828.23     1071.48     84.02 o 
   8   1  17        2.34      -43.61     59.50 o 
   9   1  17      123.80       53.48     75.55 o 
  10   1  17      351.93      158.16    103.65 o 
 -11   2  17      190.27      104.81    100.66 o 
 -10   2  17      975.44      957.30    127.84 o 
  -9   2  17       24.99      -92.67     95.10 o 
  -8   2  17       99.65       68.60     65.76 o 
  -7   2  17      612.25      553.82     77.74 o 
  -6   2  17        7.11      -44.57     50.68 o 
  -5   2  17     1299.37     1515.15     98.54 o 
  -4   2  17      900.55      988.94     83.27 o 
  -3   2  17     1712.59     1806.85    130.42 o 
  -2   2  17      173.94      192.11     52.14 o 
  -1   2  17      251.02      240.25     72.24 o 
   0   2  17     2277.52     2169.86     94.83 o 
   1   2  17      115.32      169.34     49.67 o 
   2   2  17       45.26        1.62     38.13 o 
   3   2  17      342.53      390.32     55.26 o 
   4   2  17       51.05       31.55     42.39 o 
   5   2  17      386.74      383.70     60.20 o 
   6   2  17        8.28      -52.09     44.58 o 
   7   2  17      121.24       24.63     83.27 o 
   8   2  17       62.99       -2.03     63.75 o 
   9   2  17       54.86       51.47     71.61 o 
  10   2  17      199.60      265.22     88.55 o 
 -11   3  17      413.93      257.78    104.04 o 
 -10   3  17       37.65       26.82    100.12 o 
  -9   3  17        3.41      -23.30     87.21 o 
  -8   3  17      321.99      197.75     89.83 o 
  -7   3  17     1203.79     1554.46    111.38 o 
  -6   3  17      198.52      151.50     64.07 o 
  -5   3  17       80.27       55.47     55.99 o 
  -4   3  17     2646.59     2641.78    108.70 o 
  -3   3  17     1600.58     1498.86    126.24 o 
  -2   3  17       14.51       -2.86     56.62 o 
  -1   3  17        0.42      -29.58     55.78 o 
   0   3  17       13.06      -60.68     40.45 o 
   1   3  17        2.54      -47.50     44.83 o 
   2   3  17      760.90     1015.68     93.19 o 
   3   3  17        4.65      -21.01     41.57 o 
   4   3  17      160.17      111.16     48.81 o 
   5   3  17      493.97      513.25     76.81 o 
   6   3  17      176.94      198.81     65.02 o 
   7   3  17       13.48      -62.60     64.95 o 
   8   3  17       39.94      -61.49     65.49 o 
   9   3  17      204.62      149.66     76.62 o 
  10   3  17      157.84       52.42     81.13 o 
 -10   4  17      174.51       68.77     94.76 o 
  -9   4  17      110.29       -5.15     95.24 o 
  -8   4  17       86.43        2.40     86.88 o 
  -7   4  17      261.41      216.99     93.96 o 
  -6   4  17      162.08      109.99     65.41 o 
  -5   4  17      429.10      402.26     70.65 o 
  -4   4  17       94.03       87.35     55.46 o 
  -3   4  17       30.84       34.57     67.78 o 
  -2   4  17     1112.72     1282.41    184.59 o 
  -1   4  17     1166.24     1576.53    165.90 o 
   0   4  17      936.43     1129.36     89.66 o 
   1   4  17      141.16       38.89     48.86 o 
   2   4  17      751.90      857.14     73.53 o 
   3   4  17      760.19      856.50     75.47 o 
   4   4  17        3.57      -67.06     44.71 o 
   5   4  17       92.57       35.62     63.72 o 
   6   4  17        8.92      -70.52     53.96 o 
   7   4  17       19.73     -109.68     74.52 o 
   8   4  17        0.17      -41.39     91.39 o 
   9   4  17       47.08       -2.44     79.68 o 
  -9   5  17      375.24      363.93    213.99 o 
  -8   5  17      326.42      155.69     96.52 o 
  -7   5  17      358.29      248.30     98.14 o 
  -6   5  17       77.42       54.75     77.98 o 
  -5   5  17       45.30       -7.09     59.56 o 
  -4   5  17      839.63     1123.69    130.71 o 
  -3   5  17     1406.44     1711.08    236.96 o 
  -2   5  17      472.40      695.78    106.18 o 
  -1   5  17        3.02      -49.68     64.16 o 
   0   5  17       43.36      -50.40     52.14 o 
   1   5  17      601.49      450.85     70.87 o 
   2   5  17       15.85       48.98     49.95 o 
   3   5  17      179.64      143.09     53.25 o 
   4   5  17      882.68      812.14    129.63 o 
   5   5  17        8.62      -47.11     63.59 o 
   6   5  17       41.55       30.13     68.88 o 
   7   5  17       32.77       -3.56     70.13 o 
   8   5  17      369.51      430.78     90.43 o 
  -8   6  17      229.26       82.28    151.08 o 
  -7   6  17      149.66       99.27     97.20 o 
  -6   6  17       95.48       65.73     84.67 o 
  -5   6  17      231.53      201.88     89.65 o 
  -4   6  17        5.78      -82.68     78.42 o 
  -3   6  17       14.81      -48.11     69.62 o 
  -2   6  17     1368.27     1422.36    162.20 o 
  -1   6  17      685.27      545.11    113.58 o 
   0   6  17      158.67       99.26     65.71 o 
   1   6  17        5.11      -23.18     58.74 o 
   2   6  17      815.03      928.81     96.06 o 
   3   6  17        7.21      -30.95     65.82 o 
   4   6  17      475.07      497.72     87.92 o 
   5   6  17      119.70      141.46     73.99 o 
   6   6  17       23.78      -97.71     65.14 o 
   7   6  17        1.58     -103.62     69.08 o 
  -6   7  17      549.33      637.26    212.42 o 
  -5   7  17       43.94      -49.40    150.67 o 
  -4   7  17        0.66     -168.21    112.14 o 
  -3   7  17      191.36        5.51     92.67 o 
  -2   7  17      207.56       99.71     97.88 o 
  -1   7  17        2.08      -95.18     79.80 o 
   0   7  17       47.24      -52.21     63.98 o 
   1   7  17      276.64      295.41     80.33 o 
   2   7  17      182.75      146.66     90.38 o 
   3   7  17        5.74      -55.57     69.14 o 
   4   7  17      967.43     1267.83    237.04 o 
   5   7  17       38.30       33.15     78.74 o 
  -3   8  17       18.82       58.46    143.59 o 
  -2   8  17      292.11      263.85    111.69 o 
  -1   8  17      521.29      536.81    123.61 o 
   0   8  17       19.82       33.21     75.49 o 
   1   8  17        1.14     -107.94     83.99 o 
   2   8  17       50.46      -44.53     94.65 o 
 -10   0  18      970.50     1217.87    128.62 o 
  -8   0  18        3.83       -5.76     99.13 o 
  -6   0  18     2932.89     2896.83    200.07 o 
  -4   0  18       82.02       40.18     88.92 o 
  -2   0  18      503.16      473.42    125.15 o 
   0   0  18     1106.53     1383.04    165.33 o 
   2   0  18       19.90      -40.39     70.89 o 
   4   0  18     3544.32     3600.62    216.37 o 
   6   0  18        6.25      -18.55     72.93 o 
   8   0  18      711.02      853.05    118.58 o 
  10   0  18       29.52       51.54    141.61 o 
 -11   1  18        0.64      -51.44     86.60 o 
 -10   1  18       13.60        5.01     79.46 o 
  -9   1  18       47.50       48.31     63.62 o 
  -8   1  18     1021.34      976.08     94.62 o 
  -7   1  18        5.04       -3.49     54.20 o 
  -6   1  18      895.50     1117.87     90.97 o 
  -5   1  18     1075.41     1313.49     92.18 o 
  -4   1  18      220.28      420.62     64.84 o 
  -3   1  18       28.39       72.15     71.53 o 
  -2   1  18      960.39      956.71    107.16 o 
  -1   1  18     1702.71     1566.70    106.52 o 
   0   1  18      138.71      102.48     62.45 o 
   1   1  18        7.39      -30.04     55.77 o 
   2   1  18      659.58      770.78     76.89 o 
   3   1  18     1265.84     1454.36     84.92 o 
   4   1  18     2517.95     2490.25     90.17 o 
   5   1  18     1811.01     1923.23     86.57 o 
   6   1  18       31.16      -18.43     50.16 o 
   7   1  18       96.55       75.56     54.61 o 
   8   1  18       10.16      -56.66     64.08 o 
   9   1  18       50.00       17.93     74.98 o 
  10   1  18      949.70     1224.88    153.34 o 
 -10   2  18      250.00      143.53    104.19 o 
  -9   2  18      195.02      243.78     94.38 o 
  -8   2  18      610.72      605.80    107.27 o 
  -7   2  18      378.50      435.70     79.29 o 
  -6   2  18      299.86      363.38     71.70 o 
  -5   2  18      442.69      480.62     71.28 o 
  -4   2  18     1005.58     1097.91     89.86 o 
  -3   2  18      430.22      612.32     72.62 o 
  -2   2  18      109.81      -35.28     59.44 o 
  -1   2  18       59.88       46.43     62.23 o 
   0   2  18       82.69      -29.60     56.21 o 
   1   2  18      218.84      169.05     55.50 o 
   2   2  18        0.58      -13.10     45.24 o 
   3   2  18     1394.38     1397.69     79.02 o 
   4   2  18      801.90      856.07     75.51 o 
   5   2  18      951.46     1129.27     88.15 o 
   6   2  18      373.09      448.98     68.00 o 
   7   2  18       53.53        1.39     62.51 o 
   8   2  18      205.48      176.35     76.44 o 
   9   2  18      333.79      389.74     99.51 o 
  10   2  18       78.89       70.82    102.88 o 
 -10   3  18      358.93      382.91    129.51 o 
  -9   3  18        1.71      -91.86    176.69 o 
  -8   3  18       94.40       83.62     84.15 o 
  -7   3  18      567.98      593.93     86.95 o 
  -6   3  18        0.39      -35.37     58.61 o 
  -5   3  18      242.97      166.38     60.42 o 
  -4   3  18      503.60      666.49     77.59 o 
  -3   3  18       27.38       28.64     65.41 o 
  -2   3  18      121.74       53.97     71.66 o 
  -1   3  18     2192.64     2195.86    125.32 o 
   0   3  18      218.75      188.14     72.89 o 
   1   3  18      209.04       83.58     52.80 o 
   2   3  18      176.06      222.89     64.17 o 
   3   3  18      720.82      846.70     74.63 o 
   4   3  18       85.85       12.32     68.15 o 
   5   3  18      873.58     1081.86     84.31 o 
   6   3  18      168.88       57.25     72.36 o 
   7   3  18        2.26      -84.96     56.64 o 
   8   3  18      103.17      148.79     79.45 o 
   9   3  18       51.97        4.87     87.35 o 
  -9   4  18       72.13       72.09    106.10 o 
  -8   4  18      353.04      444.36    277.47 o 
  -7   4  18      293.55      305.58     97.05 o 
  -6   4  18      141.15      118.84     67.19 o 
  -5   4  18      980.65     1148.69     99.70 o 
  -4   4  18     1199.59     1458.54    204.68 o 
  -3   4  18      455.07      336.86     88.26 o 
  -2   4  18      141.76       56.60     74.75 o 
  -1   4  18       13.82        3.42     70.71 o 
   0   4  18       58.66       31.92     68.58 o 
   1   4  18      261.47      181.90     63.06 o 
   2   4  18     1016.14     1338.54    142.80 o 
   3   4  18      292.75      253.00     73.56 o 
   4   4  18        8.89       -0.78     51.36 o 
   5   4  18      321.58      276.22     72.80 o 
   6   4  18      499.87      557.33    133.22 o 
   7   4  18        1.26      -40.65     81.28 o 
   8   4  18       51.21        2.85     97.99 o 
  -8   5  18       12.48       22.72     91.79 o 
  -7   5  18       13.47      -94.42     87.25 o 
  -6   5  18        1.78       10.66     82.65 o 
  -5   5  18      116.06       59.71     86.26 o 
  -4   5  18      151.96       45.38     76.52 o 
  -3   5  18      200.21      192.49     91.54 o 
  -2   5  18       99.87       98.00     87.34 o 
  -1   5  18      161.26       91.75     85.98 o 
   0   5  18      255.37      242.77     91.77 o 
   1   5  18      837.13     1075.79    111.32 o 
   2   5  18      115.93       57.37     62.00 o 
   3   5  18       17.45      -14.59     50.70 o 
   4   5  18       51.20       29.91     61.99 o 
   5   5  18       10.83      -79.97     61.59 o 
   6   5  18        7.07      -91.50     66.13 o 
   7   5  18       60.26       11.97     73.92 o 
   8   5  18       18.19      -46.02     73.17 o 
  -7   6  18        6.30     -123.08     82.05 o 
  -6   6  18       74.68      144.74    150.84 o 
  -5   6  18      728.59      832.23    190.85 o 
  -4   6  18      220.04      227.03    103.79 o 
  -3   6  18      100.26       30.67    138.24 o 
  -2   6  18       28.26      -21.83     82.28 o 
  -1   6  18      159.94        9.93     85.71 o 
   0   6  18        9.06      -93.10     79.62 o 
   1   6  18       55.18      -34.60     57.59 o 
   2   6  18      286.87      187.54     70.89 o 
   3   6  18      116.44       82.82     88.54 o 
   4   6  18       53.01      -14.58     69.76 o 
   5   6  18       39.91       78.11     79.21 o 
   6   6  18       10.63      -96.35     67.73 o 
  -5   7  18        0.26      -53.52    136.51 o 
  -4   7  18      252.49      162.20    168.78 o 
  -3   7  18       80.72      143.71    175.95 o 
  -2   7  18       10.63      -65.05     85.36 o 
  -1   7  18       27.48     -124.33     82.89 o 
   0   7  18       21.62      -10.36    161.79 o 
   1   7  18      475.95      596.53     93.28 o 
   2   7  18        8.45     -113.58     83.74 o 
   3   7  18        1.81       54.68     94.22 o 
   4   7  18       11.08       96.20     82.95 o 
  -9   0  19      592.71      587.94    107.04 o 
  -7   0  19     1158.34     1149.38    173.07 o 
  -5   0  19        0.84      -71.80     84.31 o 
  -3   0  19     4901.01     5151.13    249.80 o 
  -1   0  19        6.22     -113.37     75.58 o 
   1   0  19     1645.41     1640.58    162.20 o 
   3   0  19        4.70      -86.74     57.82 o 
   5   0  19     4471.31     4442.88    172.24 o 
   7   0  19       22.97      -39.98     75.07 o 
   9   0  19      314.89      258.03    152.81 o 
 -10   1  19       21.16      -32.95     78.39 o 
  -9   1  19     1939.64     1961.06    134.83 o 
  -8   1  19      104.18      101.64     62.68 o 
  -7   1  19      108.49      118.09     62.45 o 
  -6   1  19        6.19      -55.85     49.27 o 
  -5   1  19      220.02      321.42     67.23 o 
  -4   1  19     1150.46     1345.87     98.22 o 
  -3   1  19        0.18      -66.41     46.23 o 
  -2   1  19       77.34       -6.33     80.19 o 
  -1   1  19       32.74       46.39     64.98 o 
   0   1  19       82.39      -45.26     57.00 o 
   1   1  19       41.44      -83.27     55.52 o 
   2   1  19     1418.39     1403.71    126.53 o 
   3   1  19     1941.69     1977.97     81.83 o 
   4   1  19       28.03       -8.28     45.71 o 
   5   1  19       32.72       24.03     51.46 o 
   6   1  19      294.79      257.55     99.28 o 
   7   1  19     1264.38     1622.24    151.83 o 
   8   1  19       46.44       54.49     71.48 o 
   9   1  19       43.53      -19.02     88.18 o 
 -10   2  19      197.05      239.09    116.83 o 
  -9   2  19       84.61     -107.64     80.11 o 
  -8   2  19       34.22      -26.23     83.77 o 
  -7   2  19      300.35      384.10     77.51 o 
  -6   2  19      274.82      177.03     66.37 o 
  -5   2  19      410.30      388.42     70.24 o 
  -4   2  19      226.45      162.01     63.13 o 
  -3   2  19     1996.66     1906.29    123.17 o 
  -2   2  19      403.56      322.07     86.01 o 
  -1   2  19      405.56      293.62     84.05 o 
   0   2  19      211.78      214.29     79.29 o 
   1   2  19      613.29      660.34    214.97 o 
   2   2  19       48.40       30.40     71.45 o 
   3   2  19        2.05      -27.56     43.16 o 
   4   2  19      331.80      306.59     58.47 o 
   5   2  19       59.07       96.30     55.11 o 
   6   2  19       62.57       22.01     53.30 o 
   7   2  19        0.44      -83.71     64.20 o 
   8   2  19      400.23      457.63    106.61 o 
   9   2  19       55.60       38.77     75.95 o 
  -9   3  19       42.11       23.85     96.66 o 
  -8   3  19      441.84      388.83    103.23 o 
  -7   3  19      447.29      552.01    106.27 o 
  -6   3  19       28.93      -80.63     53.75 o 
  -5   3  19       13.09      -12.33     60.25 o 
  -4   3  19     1972.77     1879.14    129.48 o 
  -3   3  19      784.20      835.88    118.03 o 
  -2   3  19      478.61      423.86     90.07 o 
  -1   3  19      232.48      178.34     74.99 o 
   0   3  19      457.85      442.55     94.94 o 
   1   3  19      116.85       49.43     69.33 o 
   2   3  19     1133.00     1486.74    102.23 o 
   3   3  19      548.97      564.89     80.52 o 
   4   3  19      308.98      289.49     58.86 o 
   5   3  19      448.55      662.21    105.70 o 
   6   3  19      286.18      241.61     78.72 o 
   7   3  19        7.14      -91.05     60.70 o 
   8   3  19        7.95      -10.59     68.87 o 
  -9   4  19       24.34      -29.41     96.25 o 
  -8   4  19       27.05      -18.31     95.45 o 
  -7   4  19      220.38       42.39     88.36 o 
  -6   4  19       12.43      -83.65     55.77 o 
  -5   4  19      519.17      384.26    104.46 o 
  -4   4  19      451.81      455.71    100.86 o 
  -3   4  19       24.28      -48.63     71.41 o 
  -2   4  19      465.28      496.02    103.16 o 
  -1   4  19      617.03      746.86    171.01 o 
   0   4  19     1091.35      977.68    144.41 o 
   1   4  19        0.75      -32.50     74.45 o 
   2   4  19     1240.48     1516.75    111.58 o 
   3   4  19      206.20      105.00     66.33 o 
   4   4  19       41.11      -78.24     52.16 o 
   5   4  19       58.36       24.67     64.70 o 
   6   4  19       14.74      -71.65     64.49 o 
   7   4  19       23.70      -59.29     93.81 o 
   8   4  19      138.15      187.61    108.40 o 
  -8   5  19      118.83       56.82     96.61 o 
  -7   5  19       10.58      -70.29     86.81 o 
  -6   5  19      338.12      383.18    166.97 o 
  -5   5  19       14.04       -2.89     95.59 o 
  -4   5  19       31.87      -63.70     85.01 o 
  -3   5  19       22.49       75.05     90.16 o 
  -2   5  19      455.17      483.51    104.22 o 
  -1   5  19       74.11      -46.12     72.06 o 
   0   5  19       25.61     -118.56     79.04 o 
   1   5  19      386.71      368.03    142.77 o 
   2   5  19        5.22      -81.00     60.05 o 
   3   5  19       52.40      -31.72     60.02 o 
   4   5  19      707.02      866.45    105.56 o 
   5   5  19      258.37      261.58     82.24 o 
   6   5  19      110.52       81.38     77.84 o 
   7   5  19      239.70      119.01     88.26 o 
  -6   6  19      464.71      575.84    198.75 o 
  -5   6  19       89.59       23.38    134.53 o 
  -4   6  19       47.65      -26.53    101.68 o 
  -3   6  19       71.88      -69.53     87.34 o 
  -2   6  19      199.67      154.58     97.85 o 
  -1   6  19       99.04       -7.94     78.31 o 
   0   6  19      289.79      278.89     97.63 o 
   1   6  19       24.86       -6.51     83.37 o 
   2   6  19      126.14      -32.12     65.55 o 
   3   6  19       47.95      -18.11     80.95 o 
   4   6  19      454.07      581.72    120.77 o 
   5   6  19       72.21       35.71     74.48 o 
  -3   7  19       38.23     -177.96    118.64 o 
  -2   7  19      138.75      149.92    134.29 o 
  -1   7  19       34.17     -131.55     92.78 o 
   0   7  19      167.51      175.74    104.16 o 
   1   7  19        0.39     -126.84     84.56 o 
   2   7  19        0.06      -92.84     82.52 o 
   3   7  19        0.70      -94.70     91.43 o 
 -10   0  20     1237.26     1423.16    214.32 o 
  -8   0  20        5.85      -69.49    115.76 o 
  -6   0  20       96.43       76.41    109.01 o 
  -4   0  20     1076.29      986.19    164.83 o 
  -2   0  20      140.38      182.12    101.93 o 
   0   0  20      849.05      820.21    160.72 o 
   2   0  20      247.32       90.73    104.56 o 
   4   0  20     1159.22     1243.04    165.41 o 
   6   0  20       81.62       58.71     76.98 o 
   8   0  20      550.11      428.96    162.53 o 
  -9   1  20        1.57       84.11     68.57 o 
  -8   1  20       17.02      -29.57     60.02 o 
  -7   1  20      122.13      104.23     63.41 o 
  -6   1  20      890.13      936.61     93.53 o 
  -5   1  20      291.60      243.94     66.81 o 
  -4   1  20      375.94      578.36     97.25 o 
  -3   1  20      396.51      492.91     93.93 o 
  -2   1  20       29.77      -87.29     59.17 o 
  -1   1  20      202.93       50.36     66.93 o 
   0   1  20      184.13      197.20     86.27 o 
   1   1  20       18.51      -90.23     60.15 o 
   2   1  20       28.69      -19.83     92.95 o 
   3   1  20        7.07      -35.74     67.94 o 
   4   1  20       63.98      -16.74     46.22 o 
   5   1  20       67.67        1.54     54.71 o 
   6   1  20       73.19       62.30     57.59 o 
   7   1  20       12.20      -61.90     57.77 o 
   8   1  20        1.14      -53.41     71.12 o 
   9   1  20        0.12      -91.19     88.08 o 
  -9   2  20      137.14       96.50     90.70 o 
  -8   2  20      146.89      130.30     70.05 o 
  -7   2  20       63.74       75.20     62.94 o 
  -6   2  20       46.44        5.95     60.39 o 
  -5   2  20      406.42      326.69     73.62 o 
  -4   2  20       32.09        9.18     69.67 o 
  -3   2  20      313.82      359.40     91.13 o 
  -2   2  20      257.69      204.62     84.91 o 
  -1   2  20       68.48      -24.81     64.97 o 
   0   2  20      309.60      294.52     84.33 o 
   1   2  20      707.82      798.03    105.16 o 
   2   2  20      230.95      189.43     85.12 o 
   3   2  20        0.45      -72.31     65.75 o 
   4   2  20      144.48      128.92     67.74 o 
   5   2  20     1079.60     1222.90     90.67 o 
   6   2  20        9.46      -20.28     55.95 o 
   7   2  20        2.90      -76.13     66.94 o 
   8   2  20      166.66      292.05     87.47 o 
  -9   3  20      260.94      159.96    176.94 o 
  -8   3  20       99.73      194.18    172.90 o 
  -7   3  20      436.79      373.32     84.99 o 
  -6   3  20       36.53      -43.19     60.69 o 
  -5   3  20      233.75      246.05     95.10 o 
  -4   3  20      365.07      322.30     91.52 o 
  -3   3  20      329.87      258.07     88.62 o 
  -2   3  20      339.95      301.18    112.06 o 
  -1   3  20     1816.01     1901.95    128.73 o 
   0   3  20       31.24      -80.83     78.71 o 
   1   3  20      173.45       33.70     73.97 o 
   2   3  20       86.27      137.32     77.25 o 
   3   3  20      414.56      298.97    107.80 o 
   4   3  20      174.24       93.12     86.18 o 
   5   3  20      340.40      369.08     83.99 o 
   6   3  20       11.39      -68.34     69.28 o 
   7   3  20      283.04      366.83     86.32 o 
   8   3  20      165.90      177.73     80.97 o 
  -8   4  20      279.93      231.69    123.01 o 
  -7   4  20        2.80      -30.99     84.92 o 
  -6   4  20      132.89      124.26     90.98 o 
  -5   4  20      351.41      477.92    109.37 o 
  -4   4  20      838.28     1094.74    130.25 o 
  -3   4  20        1.59       16.01     74.58 o 
  -2   4  20      188.16      272.01     92.83 o 
  -1   4  20       23.17      -75.29     71.52 o 
   0   4  20       14.31      -75.69     69.97 o 
   1   4  20      245.41      249.13     94.88 o 
   2   4  20      733.22      905.98    121.26 o 
   3   4  20      152.95      108.93     64.75 o 
   4   4  20        1.57      -82.90     62.84 o 
   5   4  20      128.01       92.82     74.73 o 
   6   4  20       35.30      -17.10     71.46 o 
   7   4  20       13.05      -97.56     76.25 o 
  -7   5  20      117.21      121.36    170.60 o 
  -6   5  20        6.17      101.11    164.50 o 
  -5   5  20       87.08       87.09    112.96 o 
  -4   5  20       25.48     -115.42     87.48 o 
  -3   5  20      673.22      558.20    116.22 o 
  -2   5  20      335.57      311.64    102.40 o 
  -1   5  20       92.21       75.13     87.07 o 
   0   5  20        1.07     -110.19     73.46 o 
   1   5  20      523.99      651.04    209.62 o 
   2   5  20      101.70      134.60     88.37 o 
   3   5  20        4.99       -6.22     66.22 o 
   4   5  20      205.29      162.26     90.70 o 
   5   5  20        0.02       -2.84     70.52 o 
   6   5  20        1.88      -49.18     70.61 o 
  -5   6  20       55.54      -77.39    134.04 o 
  -4   6  20      159.52      103.11    108.85 o 
  -3   6  20       10.04      -82.76     96.17 o 
  -2   6  20        2.42      -51.06    103.66 o 
  -1   6  20      138.49      -21.50     92.27 o 
   0   6  20        1.92     -127.37     84.92 o 
   1   6  20       20.78      -87.67     87.31 o 
   2   6  20       42.44      -78.99     85.69 o 
   3   6  20      663.69      695.83    124.03 o 
   4   6  20        7.88      -14.45     88.72 o 
  -9   0  21      133.38      109.65    103.49 o 
  -7   0  21       27.56       92.38    132.39 o 
  -5   0  21     1871.72     1624.45    165.99 o 
  -3   0  21     2833.95     2644.73    196.94 o 
  -1   0  21       37.11       10.21    105.22 o 
   1   0  21       18.41     -104.89     89.74 o 
   3   0  21      709.17      754.34    165.99 o 
   5   0  21       12.64      -32.88     79.15 o 
   7   0  21      175.06       56.46     87.08 o 
  -9   1  21      322.06      426.56     85.35 o 
  -8   1  21      325.66      334.02     81.08 o 
  -7   1  21      192.80      148.41     69.63 o 
  -6   1  21       28.87       87.73     62.66 o 
  -5   1  21        0.03       -3.13     62.65 o 
  -4   1  21      186.38      385.25     96.26 o 
  -3   1  21      236.79      265.94     90.76 o 
  -2   1  21      111.73       10.00     68.74 o 
  -1   1  21      334.67      349.10     91.74 o 
   0   1  21        2.02     -102.54     68.36 o 
   1   1  21       77.71        0.15     77.18 o 
   2   1  21      176.72        9.72     72.51 o 
   3   1  21      586.90      449.71    102.94 o 
   4   1  21      966.67      975.22    160.47 o 
   5   1  21        0.10      -57.14     52.70 o 
   6   1  21        1.82      -63.02     55.06 o 
   7   1  21       11.26     -102.39     68.26 o 
   8   1  21        2.16      -68.34     74.56 o 
  -8   2  21        0.24      -25.23     69.86 o 
  -7   2  21      360.46      309.72     81.31 o 
  -6   2  21       49.60       29.03     65.92 o 
  -5   2  21      654.73      676.14    113.63 o 
  -4   2  21       11.45      -42.82     74.26 o 
  -3   2  21      289.71      171.22     96.58 o 
  -2   2  21      629.70      816.52    114.12 o 
  -1   2  21       41.82       21.31     79.12 o 
   0   2  21        0.77     -103.55     69.03 o 
   1   2  21        0.49     -112.60     75.07 o 
   2   2  21      467.11      443.21     99.06 o 
   3   2  21       68.85      -44.46     78.63 o 
   4   2  21     1031.50     1416.31    206.99 o 
   5   2  21      101.13       76.49     61.27 o 
   6   2  21       11.61      -31.21     70.64 o 
   7   2  21        9.62      -55.27     74.77 o 
  -8   3  21      228.25       71.16     93.81 o 
  -7   3  21       32.77      -99.42     66.28 o 
  -6   3  21       10.16       10.43    167.30 o 
  -5   3  21      101.11       37.03     83.04 o 
  -4   3  21      904.64     1083.26    130.36 o 
  -3   3  21       19.58       25.67     81.24 o 
  -2   3  21      218.36      267.09     96.44 o 
  -1   3  21       91.11      -14.59     73.86 o 
   0   3  21        0.06      -97.88     71.00 o 
   1   3  21      694.98      722.29    118.59 o 
   2   3  21      846.05      793.49    123.13 o 
   3   3  21       34.74      -90.59     78.62 o 
   4   3  21      215.40      176.22     74.07 o 
   5   3  21      623.03      646.33    191.18 o 
   6   3  21       32.24       31.29     76.33 o 
   7   3  21        1.82      106.70     79.17 o 
  -7   4  21      102.69       88.76    145.07 o 
  -6   4  21      236.61      108.02    110.49 o 
  -5   4  21      386.85      265.02    101.27 o 
  -4   4  21      118.73       45.87    108.43 o 
  -3   4  21        7.76      -97.92     79.99 o 
  -2   4  21      908.28      959.26    158.57 o 
  -1   4  21      925.36      892.04    126.46 o 
   0   4  21      242.96      200.41     90.33 o 
   1   4  21       19.23      -28.50     81.83 o 
   2   4  21      190.95      125.80     86.29 o 
   3   4  21       11.31      -99.27     75.56 o 
   4   4  21      106.78      102.15     71.84 o 
   5   4  21       12.75       34.71     90.18 o 
   6   4  21        0.49      -96.61     64.41 o 
  -5   5  21       21.27       23.90     97.51 o 
  -4   5  21       14.68      -69.97    110.82 o 
  -3   5  21        1.02      -67.98     79.52 o 
  -2   5  21        7.50       -6.46     82.77 o 
  -1   5  21       97.41       20.03     87.62 o 
   0   5  21      356.24      340.52    106.79 o 
   1   5  21      303.20      199.63     94.83 o 
   2   5  21       27.93       25.63     90.90 o 
   3   5  21       84.51       85.11     88.25 o 
   4   5  21      255.48      234.09    104.90 o 
   5   5  21      550.71      534.87    117.61 o 
  -3   6  21       39.73       95.82    112.06 o 
  -2   6  21       42.79     -130.00     89.00 o 
  -1   6  21       26.32      -73.37     82.89 o 
   0   6  21      139.04      179.27    100.62 o 
   1   6  21        9.07      -71.47     77.75 o 
   2   6  21       60.16     -205.18    138.81 o 
  -8   0  22      351.12      271.54    148.86 o 
  -6   0  22       78.53       56.32    119.71 o 
  -4   0  22      122.72       74.92    106.70 o 
  -2   0  22      298.70      192.83    120.04 o 
   0   0  22      329.63      335.76    132.89 o 
   2   0  22       22.93      -93.20     97.98 o 
   4   0  22      110.02      -10.37    109.67 o 
   6   0  22      277.69      282.36     98.58 o 
  -8   1  22       31.53       50.17     69.12 o 
  -7   1  22      267.40      248.99     76.08 o 
  -6   1  22      201.99      314.21     75.76 o 
  -5   1  22        1.60      -93.32     77.13 o 
  -4   1  22     2233.56     2259.90    141.93 o 
  -3   1  22      208.53      222.67     88.90 o 
  -2   1  22       10.58       14.00     70.56 o 
  -1   1  22       36.37      -60.84     78.60 o 
   0   1  22      162.96       49.97     82.79 o 
   1   1  22       33.55      -68.72     66.68 o 
   2   1  22      392.39      304.56     95.35 o 
   3   1  22      229.67      130.56     91.74 o 
   4   1  22      116.74       15.29     81.96 o 
   5   1  22       39.14      -30.54     92.41 o 
   6   1  22      205.13      291.87     73.06 o 
   7   1  22       54.19       34.42     74.15 o 
  -7   2  22       70.52       41.19     71.58 o 
  -6   2  22       87.95       29.42     85.39 o 
  -5   2  22      184.83      203.81     95.84 o 
  -4   2  22       28.87       -4.26     78.12 o 
  -3   2  22       65.48       81.54     84.88 o 
  -2   2  22      321.15      275.93    153.14 o 
  -1   2  22       27.28      -71.46     75.33 o 
   0   2  22      413.68      338.00     96.66 o 
   1   2  22      864.45      853.42    216.95 o 
   2   2  22      864.19     1057.18    133.97 o 
   3   2  22        0.29      -44.98     81.68 o 
   4   2  22      217.36      229.21    100.72 o 
   5   2  22      824.68      826.33    133.87 o 
   6   2  22       31.85      -48.05     87.64 o 
  -7   3  22        1.86     -113.53     91.98 o 
  -6   3  22       78.27       31.36     91.67 o 
  -5   3  22      549.34      378.63    109.40 o 
  -4   3  22      182.96      121.40     91.41 o 
  -3   3  22       24.13      -55.43     76.49 o 
  -2   3  22      352.40      291.05     98.28 o 
  -1   3  22      287.86      169.08    141.61 o 
   0   3  22        4.33     -124.67     91.14 o 
   1   3  22      222.82      172.79     94.52 o 
   2   3  22       98.34      113.01    109.17 o 
   3   3  22       37.29      -83.09     81.33 o 
   4   3  22      140.21       71.84     94.95 o 
   5   3  22      159.92       36.87     98.72 o 
   6   3  22       50.80        0.82    132.23 o 
  -6   4  22      339.74      246.90    156.43 o 
  -5   4  22       16.00       40.27     96.50 o 
  -4   4  22      150.42       84.34     90.46 o 
  -3   4  22      346.29      217.56    101.41 o 
  -2   4  22       78.02       58.20     96.92 o 
  -1   4  22        1.91       19.20     83.47 o 
   0   4  22        2.96     -119.45     85.87 o 
   1   4  22      368.30      373.31    108.43 o 
   2   4  22      542.74      406.00    104.12 o 
   3   4  22      230.92       71.08    101.19 o 
   4   4  22      185.37       41.99    133.87 o 
   5   4  22      178.18       15.49     99.10 o 
  -4   5  22      146.67       34.68     92.80 o 
  -3   5  22      222.03      185.12    106.66 o 
  -2   5  22      147.10       79.19     91.15 o 
  -1   5  22       27.67     -103.60     77.13 o 
   0   5  22       97.43       36.23     93.17 o 
   1   5  22      150.66       57.47     88.61 o 
   2   5  22      119.78       14.08     90.67 o 
   3   5  22       35.80       27.17    138.32 o 
  -7   0  23      691.61      895.52    120.57 o 
  -5   0  23      784.35      564.15    164.17 o 
  -3   0  23      993.03     1163.87    184.92 o 
  -1   0  23       71.32     -108.68    103.08 o 
   1   0  23        3.40     -153.39    102.26 o 
   3   0  23      406.40      253.09    137.17 o 
   5   0  23      384.75      315.17    169.77 o 
  -7   1  23       77.22       55.73     92.71 o 
  -6   1  23       37.44      -75.82     86.27 o 
  -5   1  23      187.84      137.85     86.66 o 
  -4   1  23       70.10       84.50     83.06 o 
  -3   1  23      107.94       86.65     83.77 o 
  -2   1  23        0.63      -37.15     73.20 o 
  -1   1  23      547.96      656.02    117.37 o 
   0   1  23       12.97      -87.97    108.35 o 
   1   1  23       63.06       -5.04     81.85 o 
   2   1  23        3.02      -38.89     76.71 o 
   3   1  23      722.17      787.18    127.43 o 
   4   1  23      244.69      174.99     96.58 o 
   5   1  23       48.62      -74.02     86.84 o 
   6   1  23       41.85      -35.97     91.85 o 
  -6   2  23      131.17       77.73     91.93 o 
  -5   2  23      279.88      259.56     98.47 o 
  -4   2  23      241.25      252.26     94.73 o 
  -3   2  23      195.80      143.50     89.55 o 
  -2   2  23      107.86        2.32     80.13 o 
  -1   2  23        0.54      -78.14     73.47 o 
   0   2  23        1.49     -100.20     72.04 o 
   1   2  23       42.26       -2.43     88.49 o 
   2   2  23      335.98      391.42    108.04 o 
   3   2  23       21.22      -47.85     88.43 o 
   4   2  23      450.98      455.49    115.78 o 
   5   2  23       30.83      -17.62     94.97 o 
  -6   3  23       47.98       53.80    172.00 o 
  -5   3  23       48.98       18.48     97.40 o 
  -4   3  23       28.14      -99.11     78.71 o 
  -3   3  23      333.94      296.62    101.92 o 
  -2   3  23       75.38      -22.38     82.01 o 
  -1   3  23        7.24      -51.75     76.52 o 
   0   3  23       33.92      -64.88     77.66 o 
   1   3  23      381.81      519.32    107.78 o 
   2   3  23      118.28       72.17     95.48 o 
   3   3  23       10.91     -121.40     80.93 o 
   4   3  23      186.97       18.19     95.73 o 
  -4   4  23       14.92      -93.12     93.14 o 
  -3   4  23       24.71       38.33     92.69 o 
  -2   4  23       32.64      -54.40     90.16 o 
  -1   4  23       31.69      -33.22    142.27 o 
   0   4  23       10.27      -67.45     90.57 o 
   1   4  23        2.23      -73.97     85.53 o 
   2   4  23       21.97      -80.90     79.01 o 
   3   4  23       25.00      -76.05     82.20 o 
  -6   0  24       13.29     -158.90    112.96 o 
  -4   0  24      520.36      558.88    156.27 o 
  -2   0  24      577.43      781.51    164.34 o 
   0   0  24      320.64       89.09    123.67 o 
   2   0  24      103.86        9.88    123.99 o 
   4   0  24      165.44       26.84    129.59 o 
  -5   1  24        1.57        5.20     87.01 o 
  -4   1  24      867.86      788.78    119.45 o 
  -3   1  24       34.26      -88.32     74.68 o 
  -2   1  24       43.79      108.27     84.97 o 
  -1   1  24        0.68      -57.61     84.29 o 
   0   1  24        5.36      -85.38     76.96 o 
   1   1  24      138.31      101.00     90.10 o 
   2   1  24     1144.71     1024.20    138.03 o 
   3   1  24        0.86     -120.57     80.38 o 
   4   1  24      144.79       33.26     94.35 o 
  -5   2  24        0.70      -17.21     90.35 o 
  -4   2  24      331.47      271.41     99.67 o 
  -3   2  24      493.10      577.32    115.96 o 
  -2   2  24       92.02      -13.32    110.41 o 
  -1   2  24       51.37       37.78     82.72 o 
   0   2  24      220.17       58.30    106.29 o 
   1   2  24       67.97       50.65     88.43 o 
   2   2  24      361.75      334.94    255.81 o 
   3   2  24        7.33      -65.11     84.16 o 
   4   2  24       47.30      -50.68     98.42 o 
  -4   3  24       17.24     -121.19     80.80 o 
  -3   3  24        2.69       -5.61     89.21 o 
  -2   3  24      147.23      102.66     94.00 o 
  -1   3  24        5.32      -52.40     83.76 o 
   0   3  24       20.41      -74.28     83.36 o 
   1   3  24       64.78        8.54     92.89 o 
   2   3  24        1.04     -110.45     80.22 o 
   3   3  24      229.41      218.14    106.28 o 
  -1   4  24       25.23     -115.81     80.52 o 
   0   4  24       54.54        5.75     90.29 o 
  -3   0  25        0.27      -34.09    110.99 o 
  -1   0  25        0.22      -51.54    127.62 o 
   1   0  25      693.78      580.12    165.49 o 
   3   0  25       17.58     -182.78    121.85 o 
  -4   1  25       18.51       91.87     99.42 o 
  -3   1  25        1.39      -57.46     78.65 o 
  -2   1  25        0.01      -75.39     79.42 o 
  -1   1  25      315.18      287.23    106.11 o 
   0   1  25      109.93       53.41     93.94 o 
   1   1  25      154.58       32.88     94.45 o 
   2   1  25        0.21      -51.41     93.77 o 
  -3   2  25        2.41      -82.89     81.77 o 
  -2   2  25      110.14       27.81     93.45 o 
  -1   2  25        8.72     -106.04     88.14 o 
   0   2  25       20.41      -42.90     84.63 o 
   1   2  25      267.57      250.08     98.21 o 
                                                 
